# Supplementary material for: Determination of the evolutionary pressure on Camellia oleifera on Hainan Island using the complete chloroplast genome sequence
Source: PeerJ. 2019 Jun 26;7:e7210. doi: 10.7717/peerj.7210 (PMC6599451; doi:10.7717/peerj.7210)
Supplement: Supplemental Information 1 — *The ycf1 is a trans-spliced gene with the start located in the SSC region and the end in the IRb region, and possibly missing 3’ end. [file peerj-07-7210-s001.xlsx]

## Sheet: Sheet1
Table S1 The genes with introns in the Hainan C. oleifera chloroplast genome and the lengths of introns and exons.
Gene	Start	End	Location	Exon I/bp	Intron I/bp	Exon II/bp	Intron II/bp	Exon III/bp
atpF	12572	13839	LSC	144	650	474
rpoC1	21792	24596	LSC	456	741	1608
ycf3	44404	46367	LSC	127	720	230	737	150
clpP	72504	74481	LSC	74	790	293	598	223
rpl2	86758	88249	IRa	394	631	467
ndhB	97078	99286	IRa	870	586	753
ndhA	122303	124487	SSC	556	1093	536
ycf1*	126421	132039	-	4752	27	840
trnI-GAU	128380	128618	SSC	38	165	36
ndhB	144358	146569	IRb	867	589	756
rpl2	155395	156889	IRb	391	634	470
*The ycf1 is a trans-spliced gene with the start located in the SSC region and the end in the IRb region, and possibly missing 3' end.
