# Supplementary material for: Determination of the evolutionary pressure on Camellia oleifera on Hainan Island using the complete chloroplast genome sequence
Source: PeerJ. 2019 Jun 26;7:e7210. doi: 10.7717/peerj.7210 (PMC6599451; doi:10.7717/peerj.7210)
Supplement: Supplemental Information 3 [file peerj-07-7210-s003.xls]

## Sheet: rbcL
Domain: Data Coding Codon Start: 1
Camellia oleifera Hainan	A	T	G	T	C	A	C	C	A	C	A	A	A	C	A	G	A	G	A	C	T	A	A	A	G	C	A	A	G	T	G	T	T	G	G	A	T	T	C	A	A	A	G	C	T	G	G	T	G
Camellia oleifera	A	T	G	T	C	A	C	C	A	C	A	A	A	C	A	G	A	G	A	C	T	A	A	A	G	C	A	A	G	T	G	T	T	G	G	A	T	T	C	A	A	A	G	C	T	G	G	T	G
Camellia luteoflora	A	T	G	T	C	A	C	C	A	C	A	A	A	C	A	G	A	G	A	C	T	A	A	A	G	C	A	A	G	T	G	T	T	G	G	A	T	T	C	A	A	A	G	C	T	G	G	T	G
Camellia grandibracteata	A	T	G	T	C	A	C	C	A	C	A	A	A	C	A	G	A	G	A	C	T	A	A	A	G	C	A	A	G	T	G	T	T	G	G	A	T	T	C	A	A	A	G	C	T	G	G	T	G
Camellia petelotii	A	T	G	T	C	A	C	C	A	C	A	A	A	C	A	G	A	G	A	C	T	A	A	A	G	C	A	A	G	T	G	T	T	G	G	A	T	T	C	A	A	A	G	C	T	G	G	T	G
Camellia sinensis	A	T	G	T	C	A	C	C	A	C	A	A	A	C	A	G	A	G	A	C	T	A	A	A	G	C	A	A	G	T	G	T	T	G	G	A	T	T	C	A	A	A	G	C	T	G	G	T	G
Camellia sinensis var.sinensis	A	T	G	T	C	A	C	C	A	C	A	A	A	C	A	G	A	G	A	C	T	A	A	A	G	C	A	A	G	T	G	T	T	G	G	A	T	T	C	A	A	A	G	C	T	G	G	T	G
Camellia sinensis var.dehungensis	A	T	G	T	C	A	C	C	A	C	A	A	A	C	A	G	A	G	A	C	T	A	A	A	G	C	A	A	G	T	G	T	T	G	G	A	T	T	C	A	A	A	G	C	T	G	G	T	G
Camellia sinensis cultivar Longjing	A	T	G	T	C	A	C	C	A	C	A	A	A	C	A	G	A	G	A	C	T	A	A	A	G	C	A	A	G	T	G	T	T	G	G	A	T	T	C	A	A	A	G	C	T	G	G	T	G
Camellia sinensis var.pubilimba	A	T	G	T	C	A	C	C	A	C	A	A	A	C	A	G	A	G	A	C	T	A	A	A	G	C	A	A	G	T	G	T	T	G	G	A	T	T	C	A	A	A	G	C	T	G	G	T	G
Camellia leptophylla	A	T	G	T	C	A	C	C	A	C	A	A	A	C	A	G	A	G	A	C	T	A	A	A	G	C	A	A	G	T	G	T	T	G	G	A	T	T	C	A	A	A	G	C	T	G	G	T	G
Camellia pubicosta	A	T	G	T	C	A	C	C	A	C	A	A	A	C	A	G	A	G	A	C	T	A	A	A	G	C	A	A	G	T	G	T	T	G	G	A	T	T	C	A	A	A	G	C	T	G	G	T	G
Camellia crapnelliana	A	T	G	T	C	A	C	C	A	C	A	A	A	C	A	G	A	G	A	C	T	A	A	A	G	C	A	A	G	T	G	T	T	G	G	A	T	T	C	A	A	A	G	C	T	G	G	T	G
Camellia taliensis voucher HKAS S.X.Yang3157	A	T	G	T	C	A	C	C	A	C	A	A	A	C	A	G	A	G	A	C	T	A	A	A	G	C	A	A	G	T	G	T	T	G	G	A	T	T	C	A	A	A	G	C	T	G	G	T	G
Camellia taliensis voucher HKAS S.X.Yang3158	A	T	G	T	C	A	C	C	A	C	A	A	A	C	A	G	A	G	A	C	T	A	A	A	G	C	A	A	G	T	G	T	T	G	G	A	T	T	C	A	A	A	G	C	T	G	G	T	G
Camellia reticulata	A	T	G	T	C	A	C	C	A	C	A	A	A	C	A	G	A	G	A	C	T	A	A	A	G	C	A	A	G	T	G	T	T	G	G	A	T	T	C	A	A	A	G	C	T	G	G	T	G
Camellia huana	A	T	G	T	C	A	C	C	A	C	A	A	A	C	A	G	A	G	A	C	T	A	A	A	G	C	A	A	G	T	G	T	T	G	G	A	T	T	C	A	A	A	G	C	T	G	G	T	G
Camellia impressinervis	A	T	G	T	C	A	C	C	A	C	A	A	A	C	A	G	A	G	A	C	T	A	A	A	G	C	A	A	G	T	G	T	T	G	G	A	T	T	C	A	A	A	G	C	T	G	G	T	G
Camellia cuspidata	A	T	G	T	C	A	C	C	A	C	A	A	A	C	A	G	A	G	A	C	T	A	A	A	G	C	A	A	G	T	G	T	T	G	G	A	T	T	C	A	A	A	G	C	T	G	G	T	G
Camellia yunnanensis	A	T	G	T	C	A	C	C	A	C	A	A	A	C	A	G	A	G	A	C	T	A	A	A	G	C	A	A	G	T	G	T	T	G	G	A	T	T	C	A	A	A	G	C	T	G	G	T	G
Camellia pitardii	A	T	G	T	C	A	C	C	A	C	A	A	A	C	A	G	A	G	A	C	T	A	A	A	G	C	A	A	G	T	G	T	T	G	G	A	T	T	C	A	A	A	G	C	T	G	G	T	G
Camellia danzaiensis	A	T	G	T	C	A	C	C	A	C	A	A	A	C	A	G	A	G	A	C	T	A	A	A	G	C	A	A	G	T	G	T	T	G	G	A	T	T	C	A	A	A	G	C	T	G	G	T	G
Camellia oleifera Hainan	G	T	A	G	C	T	G	C	C	G	A	A	T	C	T	T	C	T	A	C	T	G	G	T	A	C	A	T	G	G	A	C	A	A	C	T	G	T	G	T	G	G	A	C	C	G	A	T	G
Camellia oleifera	G	T	A	G	C	T	G	C	C	G	A	A	T	C	T	T	C	T	A	C	T	G	G	T	A	C	A	T	G	G	A	C	A	A	C	T	G	T	G	T	G	G	A	C	C	G	A	T	G
Camellia luteoflora	G	T	A	G	C	T	G	C	C	G	A	A	T	C	T	T	C	T	A	C	T	G	G	T	A	C	A	T	G	G	A	C	A	A	C	T	G	T	G	T	G	G	A	C	C	G	A	T	G
Camellia grandibracteata	G	T	A	G	C	T	G	C	C	G	A	A	T	C	T	T	C	T	A	C	T	G	G	T	A	C	A	T	G	G	A	C	A	A	C	T	G	T	G	T	G	G	A	C	C	G	A	T	G
Camellia petelotii	G	T	A	G	C	T	G	C	C	G	A	A	T	C	T	T	C	T	A	C	T	G	G	T	A	C	A	T	G	G	A	C	A	A	C	T	G	T	G	T	G	G	A	C	C	G	A	T	G
Camellia sinensis	G	T	A	G	C	T	G	C	C	G	A	A	T	C	T	T	C	T	A	C	T	G	G	T	A	C	A	T	G	G	A	C	A	A	C	T	G	T	G	T	G	G	A	C	C	G	A	T	G
Camellia sinensis var.sinensis	G	T	A	G	C	T	G	C	C	G	A	A	T	C	T	T	C	T	A	C	T	G	G	T	A	C	A	T	G	G	A	C	A	A	C	T	G	T	G	T	G	G	A	C	C	G	A	T	G
Camellia sinensis var.dehungensis	G	T	A	G	C	T	G	C	C	G	A	A	T	C	T	T	C	T	A	C	T	G	G	T	A	C	A	T	G	G	A	C	A	A	C	T	G	T	G	T	G	G	A	C	C	G	A	T	G
Camellia sinensis cultivar Longjing	G	T	A	G	C	T	G	C	C	G	A	A	T	C	T	T	C	T	A	C	T	G	G	T	A	C	A	T	G	G	A	C	A	A	C	T	G	T	G	T	G	G	A	C	C	G	A	T	G
Camellia sinensis var.pubilimba	G	T	A	G	C	T	G	C	C	G	A	A	T	C	T	T	C	T	A	C	T	G	G	T	A	C	A	T	G	G	A	C	A	A	C	T	G	T	G	T	G	G	A	C	C	G	A	T	G
Camellia leptophylla	G	T	A	G	C	T	G	C	C	G	A	A	T	C	T	T	C	T	A	C	T	G	G	T	A	C	A	T	G	G	A	C	A	A	C	T	G	T	G	T	G	G	A	C	C	G	A	T	G
Camellia pubicosta	G	T	A	G	C	T	G	C	C	G	A	A	T	C	T	T	C	T	A	C	T	G	G	T	A	C	A	T	G	G	A	C	A	A	C	T	G	T	G	T	G	G	A	C	C	G	A	T	G
Camellia crapnelliana	G	T	A	G	C	T	G	C	C	G	A	A	T	C	T	T	C	T	A	C	T	G	G	T	A	C	A	T	G	G	A	C	A	A	C	T	G	T	G	T	G	G	A	C	C	G	A	T	G
Camellia taliensis voucher HKAS S.X.Yang3157	G	T	A	G	C	T	G	C	C	G	A	A	T	C	T	T	C	T	A	C	T	G	G	T	A	C	A	T	G	G	A	C	A	A	C	T	G	T	G	T	G	G	A	C	C	G	A	T	G
Camellia taliensis voucher HKAS S.X.Yang3158	G	T	A	G	C	T	G	C	C	G	A	A	T	C	T	T	C	T	A	C	T	G	G	T	A	C	A	T	G	G	A	C	A	A	C	T	G	T	G	T	G	G	A	C	C	G	A	T	G
Camellia reticulata	G	T	A	G	C	T	G	C	C	G	A	A	T	C	T	T	C	T	A	C	T	G	G	T	A	C	A	T	G	G	A	C	A	A	C	T	G	T	G	T	G	G	A	C	C	G	A	T	G
Camellia huana	G	T	A	G	C	T	G	C	C	G	A	A	T	C	T	T	C	T	A	C	T	G	G	T	A	C	A	T	G	G	A	C	A	A	C	T	G	T	G	T	G	G	A	C	C	G	A	T	G
Camellia impressinervis	G	T	A	G	C	T	G	C	C	G	A	A	T	C	T	T	C	T	A	C	T	G	G	T	A	C	A	T	G	G	A	C	A	A	C	T	G	T	G	T	G	G	A	C	C	G	A	T	G
Camellia cuspidata	G	T	A	G	C	T	G	C	C	G	A	A	T	C	T	T	C	T	A	C	T	G	G	T	A	C	A	T	G	G	A	C	A	A	C	T	G	T	G	T	G	G	A	C	C	G	A	T	G
Camellia yunnanensis	G	T	A	G	C	T	G	C	C	G	A	A	T	C	T	T	C	T	A	C	T	G	G	T	A	C	A	T	G	G	A	C	A	A	C	T	G	T	G	T	G	G	A	C	C	G	A	T	G
Camellia pitardii	G	T	A	G	C	T	G	C	C	G	A	A	T	C	T	T	C	T	A	C	T	G	G	T	A	C	A	T	G	G	A	C	A	A	C	T	G	T	G	T	G	G	A	C	C	G	A	T	G
Camellia danzaiensis	G	T	A	G	C	T	G	C	C	G	A	A	T	C	T	T	C	T	A	C	T	G	G	T	A	C	A	T	G	G	A	C	A	A	C	T	G	T	G	T	G	G	A	C	C	G	A	T	G
Camellia oleifera Hainan	G	T	T	A	C	T	A	A	C	A	T	G	T	T	T	A	C	T	T	C	C	A	T	T	G	T	G	G	G	T	A	A	T	G	T	A	T	T	T	G	G	G	T	T	C	A	A	A	G
Camellia oleifera	G	T	T	A	C	T	A	A	C	A	T	G	T	T	T	A	C	T	T	C	C	A	T	T	G	T	G	G	G	T	A	A	T	G	T	A	T	T	T	G	G	G	T	T	C	A	A	A	G
Camellia luteoflora	G	T	T	A	C	T	A	A	C	A	T	G	T	T	T	A	C	T	T	C	C	A	T	T	G	T	G	G	G	T	A	A	T	G	T	A	T	T	T	G	G	G	T	T	C	A	A	A	G
Camellia grandibracteata	G	T	T	A	C	T	A	A	C	A	T	G	T	T	T	A	C	T	T	C	C	A	T	T	G	T	G	G	G	T	A	A	T	G	T	A	T	T	T	G	G	G	T	T	C	A	A	A	G
Camellia petelotii	G	T	T	A	C	T	A	A	C	A	T	G	T	T	T	A	C	T	T	C	C	A	T	T	G	T	G	G	G	T	A	A	T	G	T	A	T	T	T	G	G	G	T	T	C	A	A	A	G
Camellia sinensis	G	T	T	A	C	T	A	A	C	A	T	G	T	T	T	A	C	T	T	C	C	A	T	T	G	T	G	G	G	T	A	A	T	G	T	A	T	T	T	G	G	G	T	T	C	A	A	A	G
Camellia sinensis var.sinensis	G	T	T	A	C	T	A	A	C	A	T	G	T	T	T	A	C	T	T	C	C	A	T	T	G	T	G	G	G	T	A	A	T	G	T	A	T	T	T	G	G	G	T	T	C	A	A	A	G
Camellia sinensis var.dehungensis	G	T	T	A	C	T	A	A	C	A	T	G	T	T	T	A	C	T	T	C	C	A	T	T	G	T	G	G	G	T	A	A	T	G	T	A	T	T	T	G	G	G	T	T	C	A	A	A	G
Camellia sinensis cultivar Longjing	G	T	T	A	C	T	A	A	C	A	T	G	T	T	T	A	C	T	T	C	C	A	T	T	G	T	G	G	G	T	A	A	T	G	T	A	T	T	T	G	G	G	T	T	C	A	A	A	G
Camellia sinensis var.pubilimba	G	T	T	A	C	T	A	A	C	A	T	G	T	T	T	A	C	T	T	C	C	A	T	T	G	T	G	G	G	T	A	A	T	G	T	A	T	T	T	G	G	G	T	T	C	A	A	A	G
Camellia leptophylla	G	T	T	A	C	T	A	A	C	A	T	G	T	T	T	A	C	T	T	C	C	A	T	T	G	T	G	G	G	T	A	A	T	G	T	A	T	T	T	G	G	G	T	T	C	A	A	A	G
Camellia pubicosta	G	T	T	A	C	T	A	A	C	A	T	G	T	T	T	A	C	T	T	C	C	A	T	T	G	T	G	G	G	T	A	A	T	G	T	A	T	T	T	G	G	G	T	T	C	A	A	A	G
Camellia crapnelliana	G	T	T	A	C	T	A	A	C	A	T	G	T	T	T	A	C	T	T	C	C	A	T	T	G	T	G	G	G	T	A	A	T	G	T	A	T	T	T	G	G	G	T	T	C	A	A	A	G
Camellia taliensis voucher HKAS S.X.Yang3157	G	T	T	A	C	T	A	A	C	A	T	G	T	T	T	A	C	T	T	C	C	A	T	T	G	T	G	G	G	T	A	A	T	G	T	A	T	T	T	G	G	G	T	T	C	A	A	A	G
Camellia taliensis voucher HKAS S.X.Yang3158	G	T	T	A	C	T	A	A	C	A	T	G	T	T	T	A	C	T	T	C	C	A	T	T	G	T	G	G	G	T	A	A	T	G	T	A	T	T	T	G	G	G	T	T	C	A	A	A	G
Camellia reticulata	G	T	T	A	C	T	A	A	C	A	T	G	T	T	T	A	C	T	T	C	C	A	T	T	G	T	G	G	G	T	A	A	T	G	T	A	T	T	T	G	G	G	T	T	C	A	A	A	G
Camellia huana	G	T	T	A	C	T	A	A	C	A	T	G	T	T	T	A	C	T	T	C	C	A	T	T	G	T	G	G	G	T	A	A	T	G	T	A	T	T	T	G	G	G	T	T	C	A	A	A	G
Camellia impressinervis	G	T	T	A	C	T	A	A	C	A	T	G	T	T	T	A	C	T	T	C	C	A	T	T	G	T	G	G	G	T	A	A	T	G	T	A	T	T	T	G	G	G	T	T	C	A	A	A	G
Camellia cuspidata	G	T	T	A	C	T	A	A	C	A	T	G	T	T	T	A	C	T	T	C	C	A	T	T	G	T	G	G	G	T	A	A	T	G	T	A	T	T	T	G	G	G	T	T	C	A	A	A	G
Camellia yunnanensis	G	T	T	A	C	T	A	A	C	A	T	G	T	T	T	A	C	T	T	C	C	A	T	T	G	T	G	G	G	T	A	A	T	G	T	A	T	T	T	G	G	G	T	T	C	A	A	A	G
Camellia pitardii	G	T	T	A	C	T	A	A	C	A	T	G	T	T	T	A	C	T	T	C	C	A	T	T	G	T	G	G	G	T	A	A	T	G	T	A	T	T	T	G	G	G	T	T	C	A	A	A	G
Camellia danzaiensis	G	T	T	A	C	T	A	A	C	A	T	G	T	T	T	A	C	T	T	C	C	A	T	T	G	T	G	G	G	T	A	A	T	G	T	A	T	T	T	G	G	G	T	T	C	A	A	A	G
Camellia oleifera Hainan	C	T	G	T	T	G	G	G	A	T	G	T	A	C	T	A	T	T	A	A	A	C	C	T	A	A	A	T	T	G	G	G	G	T	T	A	T	C	T	G	C	T	A	A	A	A	A	C	T
Camellia oleifera	C	T	G	T	T	G	G	G	A	T	G	T	A	C	T	A	T	T	A	A	A	C	C	T	A	A	A	T	T	G	G	G	G	T	T	A	T	C	T	G	C	T	A	A	A	A	A	C	T
Camellia luteoflora	C	T	G	T	T	G	G	G	A	T	G	T	A	C	T	A	T	T	A	A	A	C	C	T	A	A	A	T	T	G	G	G	G	T	T	A	T	C	T	G	C	T	A	A	A	A	A	C	T
Camellia grandibracteata	C	T	G	T	T	G	G	G	A	T	G	T	A	C	T	A	T	T	A	A	A	C	C	T	A	A	A	T	T	G	G	G	G	T	T	A	T	C	T	G	C	T	A	A	A	A	A	C	T
Camellia petelotii	C	T	G	T	T	G	G	G	A	T	G	T	A	C	T	A	T	T	A	A	A	C	C	T	A	A	A	T	T	G	G	G	G	T	T	A	T	C	T	G	C	T	A	A	A	A	A	C	T
Camellia sinensis	C	T	G	T	T	G	G	G	A	T	G	T	A	C	T	A	T	T	A	A	A	C	C	T	A	A	A	T	T	G	G	G	G	T	T	A	T	C	T	G	C	T	A	A	A	A	A	C	T
Camellia sinensis var.sinensis	C	T	G	T	T	G	G	G	A	T	G	T	A	C	T	A	T	T	A	A	A	C	C	T	A	A	A	T	T	G	G	G	G	T	T	A	T	C	T	G	C	T	A	A	A	A	A	C	T
Camellia sinensis var.dehungensis	C	T	G	T	T	G	G	G	A	T	G	T	A	C	T	A	T	T	A	A	A	C	C	T	A	A	A	T	T	G	G	G	G	T	T	A	T	C	T	G	C	T	A	A	A	A	A	C	T
Camellia sinensis cultivar Longjing	C	T	G	T	T	G	G	G	A	T	G	T	A	C	T	A	T	T	A	A	A	C	C	T	A	A	A	T	T	G	G	G	G	T	T	A	T	C	T	G	C	T	A	A	A	A	A	C	T
Camellia sinensis var.pubilimba	C	T	G	T	T	G	G	G	A	T	G	T	A	C	T	A	T	T	A	A	A	C	C	T	A	A	A	T	T	G	G	G	G	T	T	A	T	C	T	G	C	T	A	A	A	A	A	C	T
Camellia leptophylla	C	T	G	T	T	G	G	G	A	T	G	T	A	C	T	A	T	T	A	A	A	C	C	T	A	A	A	T	T	G	G	G	G	T	T	A	T	C	T	G	C	T	A	A	A	A	A	C	T
Camellia pubicosta	C	T	G	T	T	G	G	G	A	T	G	T	A	C	T	A	T	T	A	A	A	C	C	T	A	A	A	T	T	G	G	G	G	T	T	A	T	C	T	G	C	T	A	A	A	A	A	C	T
Camellia crapnelliana	C	T	G	T	T	G	G	G	A	T	G	T	A	C	T	A	T	T	A	A	A	C	C	T	A	A	A	T	T	G	G	G	G	T	T	A	T	C	T	G	C	T	A	A	A	A	A	C	T
Camellia taliensis voucher HKAS S.X.Yang3157	C	T	G	T	T	G	G	G	A	T	G	T	A	C	T	A	T	T	A	A	A	C	C	T	A	A	A	T	T	G	G	G	G	T	T	A	T	C	T	G	C	T	A	A	A	A	A	C	T
Camellia taliensis voucher HKAS S.X.Yang3158	C	T	G	T	T	G	G	G	A	T	G	T	A	C	T	A	T	T	A	A	A	C	C	T	A	A	A	T	T	G	G	G	G	T	T	A	T	C	T	G	C	T	A	A	A	A	A	C	T
Camellia reticulata	C	T	G	T	T	G	G	G	A	T	G	T	A	C	T	A	T	T	A	A	A	C	C	T	A	A	A	T	T	G	G	G	G	T	T	A	T	C	C	G	C	T	A	A	A	A	A	C	T
Camellia huana	C	T	G	T	T	G	G	G	A	T	G	T	A	C	T	A	T	T	A	A	A	C	C	T	A	A	A	T	T	G	G	G	G	T	T	A	T	C	T	G	C	T	A	A	A	A	A	C	T
Camellia impressinervis	C	T	G	T	T	G	G	G	A	T	G	T	A	C	T	A	T	T	A	A	A	C	C	T	A	A	A	T	T	G	G	G	G	T	T	A	T	C	T	G	C	T	A	A	A	A	A	C	T
Camellia cuspidata	C	T	G	T	T	G	G	G	A	T	G	T	A	C	T	A	T	T	A	A	A	C	C	T	A	A	A	T	T	G	G	G	G	T	T	A	T	C	T	G	C	T	A	A	A	A	A	C	T
Camellia yunnanensis	C	T	G	T	T	G	G	G	A	T	G	T	A	C	T	A	T	T	A	A	A	C	C	T	A	A	A	T	T	G	G	G	G	T	T	A	T	C	T	G	C	T	A	A	A	A	A	C	T
Camellia pitardii	C	T	G	T	T	G	G	G	A	T	G	T	A	C	T	A	T	T	A	A	A	C	C	T	A	A	A	T	T	G	G	G	G	T	T	A	T	C	C	G	C	T	A	A	A	A	A	C	T
Camellia danzaiensis	C	T	G	T	T	G	G	G	A	T	G	T	A	C	T	A	T	T	A	A	A	C	C	T	A	A	A	T	T	G	G	G	G	T	T	A	T	C	C	G	C	T	A	A	A	A	A	C	T
Camellia oleifera Hainan	A	T	T	T	A	T	A	A	A	G	C	A	C	A	G	G	C	T	G	A	A	A	C	A	G	G	T	G	A	A	A	T	C	A	A	A	G	G	G	C	A	T	T	A	C	T	T	G	A
Camellia oleifera	A	T	T	T	A	T	A	A	A	G	C	A	C	A	G	G	C	T	G	A	A	A	C	A	G	G	T	G	A	A	A	T	C	A	A	A	G	G	G	C	A	T	T	A	C	T	T	G	A
Camellia luteoflora	A	T	T	T	A	T	A	A	A	G	C	A	C	A	G	G	C	T	G	A	A	A	C	A	G	G	T	G	A	A	A	T	C	A	A	A	G	G	G	C	A	T	T	A	C	T	T	G	A
Camellia grandibracteata	A	T	T	T	A	T	A	A	A	G	C	A	C	A	G	G	C	T	G	A	A	A	C	A	G	G	T	G	A	A	A	T	C	A	A	A	G	G	G	C	A	T	T	A	C	T	T	G	A
Camellia petelotii	A	T	T	T	A	T	A	A	A	G	C	A	C	A	G	G	C	T	G	A	A	A	C	A	G	G	T	G	A	A	A	T	C	A	A	A	G	G	G	C	A	T	T	A	C	T	T	T	A
Camellia sinensis	A	T	T	T	A	T	A	A	A	G	C	A	C	A	G	G	C	T	G	A	A	A	C	A	G	G	T	G	A	A	A	T	C	A	A	A	G	G	G	C	A	T	T	A	C	T	T	G	A
Camellia sinensis var.sinensis	A	T	T	T	A	T	A	A	A	G	C	A	C	A	G	G	C	T	G	A	A	A	C	A	G	G	T	G	A	A	A	T	C	A	A	A	G	G	G	C	A	T	T	A	C	T	T	G	A
Camellia sinensis var.dehungensis	A	T	T	T	A	T	A	A	A	G	C	A	C	A	G	G	C	T	G	A	A	A	C	A	G	G	T	G	A	A	A	T	C	A	A	A	G	G	G	C	A	T	T	A	C	T	T	G	A
Camellia sinensis cultivar Longjing	A	T	T	T	A	T	A	A	A	G	C	A	C	A	G	G	C	T	G	A	A	A	C	A	G	G	T	G	A	A	A	T	C	A	A	A	G	G	G	C	A	T	T	A	C	T	T	G	A
Camellia sinensis var.pubilimba	A	T	T	T	A	T	A	A	A	G	C	A	C	A	G	G	C	T	G	A	A	A	C	A	G	G	T	G	A	A	A	T	C	A	A	A	G	G	G	C	A	T	T	A	C	T	T	G	A
Camellia leptophylla	A	T	T	T	A	T	A	A	A	G	C	A	C	A	G	G	C	T	G	A	A	A	C	A	G	G	T	G	A	A	A	T	C	A	A	A	G	G	G	C	A	T	T	A	C	T	T	G	A
Camellia pubicosta	A	T	T	T	A	T	A	A	A	G	C	A	C	A	G	G	C	T	G	A	A	A	C	A	G	G	T	G	A	A	A	T	C	A	A	A	G	G	G	C	A	T	T	A	C	T	T	G	A
Camellia crapnelliana	A	T	T	T	A	T	A	A	A	G	C	A	C	A	G	G	C	T	G	A	A	A	C	A	G	G	T	G	A	A	A	T	C	A	A	A	G	G	G	C	A	T	T	A	C	T	T	G	A
Camellia taliensis voucher HKAS S.X.Yang3157	A	T	T	T	A	T	A	A	A	G	C	A	C	A	G	G	C	T	G	A	A	A	C	A	G	G	T	G	A	A	A	T	C	A	A	A	G	G	G	C	A	T	T	A	C	T	T	G	A
Camellia taliensis voucher HKAS S.X.Yang3158	A	T	T	T	A	T	A	A	A	G	C	A	C	A	G	G	C	T	G	A	A	A	C	A	G	G	T	G	A	A	A	T	C	A	A	A	G	G	G	C	A	T	T	A	C	T	T	G	A
Camellia reticulata	A	T	T	T	A	T	A	A	A	G	C	A	C	A	G	G	C	T	G	A	A	A	C	A	G	G	T	G	A	A	A	T	C	A	A	A	G	G	G	C	A	T	T	A	C	T	T	G	A
Camellia huana	A	T	T	T	A	T	A	A	A	G	C	A	C	A	G	G	C	T	G	A	A	A	C	A	G	G	T	G	A	A	A	T	C	A	A	A	G	G	G	C	A	T	T	A	C	T	T	G	A
Camellia impressinervis	A	T	T	T	A	T	A	A	A	G	C	A	C	A	G	G	C	T	G	A	A	A	C	A	G	G	T	G	A	A	A	T	C	A	A	A	G	G	G	C	A	T	T	A	C	T	T	G	A
Camellia cuspidata	C	T	T	T	A	T	A	A	A	G	C	A	C	A	G	G	C	T	G	A	A	A	C	A	G	G	T	G	A	A	A	T	C	A	A	A	G	G	G	C	A	T	T	A	C	T	T	G	A
Camellia yunnanensis	A	T	T	T	A	T	A	A	A	G	C	A	C	A	G	G	C	T	G	A	A	A	C	A	G	G	T	G	A	A	A	T	C	A	A	A	G	G	G	C	A	T	T	A	C	T	T	G	A
Camellia pitardii	A	T	T	T	A	T	A	A	A	G	C	A	C	A	G	G	C	T	G	A	A	A	C	A	G	G	T	G	A	A	A	T	C	A	A	A	G	G	G	C	A	T	T	A	C	T	T	G	A
Camellia danzaiensis	A	T	T	T	A	T	A	A	A	G	C	A	C	A	G	G	C	T	G	A	A	A	C	A	G	G	T	G	A	A	A	T	C	A	A	A	G	G	G	C	A	T	T	A	C	T	T	G	A
Camellia oleifera Hainan	G	C	T	C	A	T	T	A	T	T	G	C	C	G	A	G	A	T	A	A	T	G	G	C	C	T	A	C	T	T	C	T	T	C	A	C	A	T	C	C	A	T	C	G	T	G	C	A	A
Camellia oleifera	G	C	T	C	A	T	T	A	T	T	G	C	C	G	A	G	A	T	A	A	T	G	G	C	C	T	A	C	T	T	C	T	T	C	A	C	A	T	C	C	A	T	C	G	T	G	C	A	A
Camellia luteoflora	G	C	T	C	A	T	T	A	T	T	G	C	C	G	A	G	A	T	A	A	T	G	G	C	C	T	A	C	T	T	C	T	T	C	A	C	A	T	C	C	A	T	C	G	T	G	C	A	A
Camellia grandibracteata	G	C	T	C	A	T	T	A	T	T	G	C	C	G	A	G	A	T	A	A	T	G	G	C	C	T	A	C	T	T	C	T	T	C	A	C	A	T	C	C	A	T	C	G	T	G	C	A	A
Camellia petelotii	G	C	T	C	A	T	T	A	T	T	G	C	C	G	A	G	A	T	A	A	T	G	G	C	C	T	A	C	T	T	C	T	T	C	A	C	A	T	C	C	A	T	C	G	T	G	C	A	A
Camellia sinensis	G	C	T	C	A	T	T	A	T	T	G	C	C	G	A	G	A	T	A	A	T	G	G	C	C	T	A	C	T	T	C	T	T	C	A	C	A	T	C	C	A	T	C	G	T	G	C	A	A
Camellia sinensis var.sinensis	G	C	T	C	A	T	T	A	T	T	G	C	C	G	A	G	A	T	A	A	T	G	G	C	C	T	A	C	T	T	C	T	T	C	A	C	A	T	C	C	A	T	C	G	T	G	C	A	A
Camellia sinensis var.dehungensis	G	C	T	C	A	T	T	A	T	T	G	C	C	G	A	G	A	T	A	A	T	G	G	C	C	T	A	C	T	T	C	T	T	C	A	C	A	T	C	C	A	T	C	G	T	G	C	A	A
Camellia sinensis cultivar Longjing	G	C	T	C	A	T	T	A	T	T	G	C	C	G	A	G	A	T	A	A	T	G	G	C	C	T	A	C	T	T	C	T	T	C	A	C	A	T	C	C	A	T	C	G	T	G	C	A	A
Camellia sinensis var.pubilimba	G	C	T	C	A	T	T	A	T	T	G	C	C	G	A	G	A	T	A	A	T	G	G	C	C	T	A	C	T	T	C	T	T	C	A	C	A	T	C	C	A	T	C	G	T	G	C	A	A
Camellia leptophylla	G	C	T	C	A	T	T	A	T	T	G	C	C	G	A	G	A	T	A	A	T	G	G	C	C	T	A	C	T	T	C	T	T	C	A	C	A	T	C	C	A	T	C	G	T	G	C	A	A
Camellia pubicosta	G	C	T	C	A	T	T	A	T	T	G	C	C	G	A	G	A	T	A	A	T	G	G	C	C	T	A	C	T	T	C	T	T	C	A	C	A	T	C	C	A	T	C	G	T	G	C	A	A
Camellia crapnelliana	G	C	T	C	A	T	T	A	T	T	G	C	C	G	A	G	A	T	A	A	T	G	G	T	C	T	A	C	T	T	C	T	T	C	A	C	A	T	C	C	A	T	C	G	T	G	C	A	A
Camellia taliensis voucher HKAS S.X.Yang3157	G	C	T	C	A	T	T	A	T	T	G	C	C	G	A	G	A	T	A	A	T	G	G	C	C	T	A	C	T	T	C	T	T	C	A	C	A	T	C	C	A	T	C	G	T	G	C	A	A
Camellia taliensis voucher HKAS S.X.Yang3158	G	C	T	C	A	T	T	A	T	T	G	C	C	G	A	G	A	T	A	A	T	G	G	C	C	T	A	C	T	T	C	T	T	C	A	C	A	T	C	C	A	T	C	G	T	G	C	A	A
Camellia reticulata	G	C	T	C	A	T	T	A	T	T	G	C	C	G	A	G	A	T	A	A	T	G	G	C	C	T	A	C	T	T	C	T	T	C	A	C	A	T	C	C	A	T	C	G	T	G	C	A	A
Camellia huana	G	C	T	C	A	T	T	A	T	T	G	C	C	G	A	G	A	T	A	A	T	G	G	C	C	T	A	C	T	T	C	T	T	C	A	C	A	T	C	C	A	T	C	G	T	G	C	A	A
Camellia impressinervis	G	C	T	C	A	T	T	A	T	T	G	C	C	G	A	G	A	T	A	A	T	G	G	C	C	T	A	C	T	T	C	T	T	C	A	C	A	T	C	C	A	T	C	G	T	G	C	A	A
Camellia cuspidata	G	C	T	C	A	T	T	A	T	T	G	C	C	G	A	G	A	T	A	A	T	G	G	C	C	T	A	C	T	T	C	T	T	C	A	C	A	T	C	C	A	T	C	G	T	G	C	A	A
Camellia yunnanensis	G	C	T	C	A	T	T	A	T	T	G	C	C	G	A	G	A	T	A	A	T	G	G	C	C	T	A	C	T	T	C	T	T	C	A	C	A	T	C	C	A	T	C	G	T	G	C	A	A
Camellia pitardii	G	C	T	C	A	T	T	A	T	T	G	C	C	G	A	G	A	T	A	A	T	G	G	C	C	T	A	C	T	T	C	T	T	C	A	C	A	T	C	C	A	T	C	G	T	G	C	A	A
Camellia danzaiensis	G	C	T	C	A	T	T	A	T	T	G	C	C	G	A	G	A	T	A	A	T	G	G	C	C	T	A	C	T	T	C	T	T	C	A	C	A	T	C	C	A	T	C	G	T	G	C	A	A
Camellia oleifera Hainan	G	G	G	G	A	A	A	G	A	G	A	G	A	T	C	A	C	T	T	T	G	G	G	C	T	T	T	G	T	T	G	A	T	T	T	A	C	T	G	C	G	T	G	A	T	G	A	T	T
Camellia oleifera	G	G	G	G	A	A	A	G	A	G	A	G	A	T	C	A	C	T	T	T	G	G	G	C	T	T	T	G	T	T	G	A	T	T	T	A	C	T	G	C	G	T	G	A	T	G	A	T	T
Camellia luteoflora	G	G	G	G	A	A	A	G	A	G	A	G	A	T	C	A	C	T	T	T	G	G	G	C	T	T	T	G	T	T	G	A	T	T	T	A	C	T	G	C	G	T	G	A	T	G	A	T	T
Camellia grandibracteata	G	G	G	G	A	A	A	G	A	G	A	G	A	T	C	A	C	T	T	T	G	G	G	C	T	T	T	G	T	T	G	A	T	T	T	A	C	T	G	C	G	T	G	A	T	G	A	T	T
Camellia petelotii	G	G	G	G	A	A	A	G	A	G	A	G	A	T	C	A	C	T	T	T	G	G	G	C	T	T	T	G	T	T	G	A	T	T	T	A	C	T	G	C	G	T	G	A	T	G	A	T	T
Camellia sinensis	G	G	G	G	A	A	A	G	A	G	A	G	A	T	C	A	C	T	T	T	G	G	G	C	T	T	T	G	T	T	G	A	T	T	T	A	C	T	G	C	G	T	G	A	T	G	A	T	T
Camellia sinensis var.sinensis	G	G	G	G	A	A	A	G	A	G	A	G	A	T	C	A	C	T	T	T	G	G	G	C	T	T	T	G	T	T	G	A	T	T	T	A	C	T	G	C	G	T	G	A	T	G	A	T	T
Camellia sinensis var.dehungensis	G	G	G	G	A	A	A	G	A	G	A	G	A	T	C	A	C	T	T	T	G	G	G	C	T	T	T	G	T	T	G	A	T	T	T	A	C	T	G	C	G	T	G	A	T	G	A	T	T
Camellia sinensis cultivar Longjing	G	G	G	G	A	A	A	G	A	G	A	G	A	T	C	A	C	T	T	T	G	G	G	C	T	T	T	G	T	T	G	A	T	T	T	A	C	T	G	C	G	T	G	A	T	G	A	T	T
Camellia sinensis var.pubilimba	G	G	G	G	A	A	A	G	A	G	A	G	A	T	C	A	C	T	T	T	G	G	G	C	T	T	T	G	T	T	G	A	T	T	T	A	C	T	G	C	G	T	G	A	T	G	A	T	T
Camellia leptophylla	G	G	G	G	A	A	A	G	A	G	A	G	A	T	C	A	C	T	T	T	G	G	G	C	T	T	T	G	T	T	G	A	T	T	T	A	C	T	G	C	G	T	G	A	T	G	A	T	T
Camellia pubicosta	G	G	G	G	A	A	A	G	A	G	A	G	A	T	C	A	C	T	T	T	G	G	G	C	T	T	T	G	T	T	G	A	T	T	T	A	C	T	G	C	G	T	G	A	T	G	A	T	T
Camellia crapnelliana	G	G	G	G	A	A	A	G	A	G	A	G	A	T	C	A	C	T	T	T	G	G	G	C	T	T	T	G	T	T	G	A	T	T	T	A	C	T	G	C	G	T	G	A	T	G	A	T	T
Camellia taliensis voucher HKAS S.X.Yang3157	G	G	G	G	A	A	A	G	A	G	A	G	A	T	C	A	C	T	T	T	G	G	G	C	T	T	T	G	T	T	G	A	T	T	T	A	C	T	G	C	G	T	G	A	T	G	A	T	T
Camellia taliensis voucher HKAS S.X.Yang3158	G	G	G	G	A	A	A	G	A	G	A	G	A	T	C	A	C	T	T	T	G	G	G	C	T	T	T	G	T	T	G	A	T	T	T	A	C	T	G	C	G	T	G	A	T	G	A	T	T
Camellia reticulata	G	G	G	G	A	A	A	G	A	G	A	G	A	T	C	A	C	T	T	T	G	G	G	C	T	T	T	G	T	T	G	A	T	T	T	A	C	T	G	C	G	T	G	A	T	G	A	T	T
Camellia huana	G	G	G	G	A	A	A	G	A	G	A	G	A	T	C	A	C	T	T	T	G	G	G	C	T	T	T	G	T	T	G	A	T	T	T	A	C	T	G	C	G	T	G	A	T	G	A	T	T
Camellia impressinervis	G	G	G	G	A	A	A	G	A	G	A	G	A	T	C	A	C	T	T	T	G	G	G	C	T	T	T	G	T	T	G	A	T	T	T	A	C	T	G	C	G	T	G	A	T	G	A	T	T
Camellia cuspidata	G	G	G	G	A	A	A	G	A	G	A	G	A	T	C	A	C	T	T	T	G	G	G	C	T	T	T	G	T	T	G	A	T	T	T	A	C	T	G	C	G	T	G	A	T	G	A	T	T
Camellia yunnanensis	G	G	G	G	A	A	A	G	A	G	A	G	A	T	C	A	C	T	T	T	G	G	G	C	T	T	T	G	T	T	G	A	T	T	T	A	C	T	G	C	G	T	G	A	T	G	A	T	T
Camellia pitardii	G	G	G	G	A	A	A	G	A	G	A	G	A	T	C	A	C	T	T	T	G	G	G	C	T	T	T	G	T	T	G	A	T	T	T	A	C	T	G	C	G	T	G	A	T	G	A	T	T
Camellia danzaiensis	G	G	G	G	A	A	A	G	A	G	A	G	A	T	C	A	C	T	T	T	G	G	G	C	T	T	T	G	T	T	G	A	T	T	T	A	C	T	G	C	G	T	G	A	T	G	A	T	T
Camellia oleifera Hainan	A	T	C	T	T	T	G	G	G	G	A	T	G	A	T	T	C	T	G	T	A	C	T	A	C	A	G	T	T	C	G	G	C	G	G	A	G	G	A	A	C	T	T	T	A	G	G	A	C
Camellia oleifera	A	T	C	T	T	T	G	G	G	G	A	T	G	A	T	T	C	T	G	T	A	C	T	A	C	A	G	T	T	C	G	G	C	G	G	A	G	G	A	A	C	T	A	T	A	G	G	A	C
Camellia luteoflora	A	T	C	T	T	T	G	G	G	G	A	T	G	A	T	T	C	T	G	T	A	C	T	A	C	A	G	T	T	C	G	G	C	G	G	A	G	G	A	A	C	T	T	T	A	G	G	A	C
Camellia grandibracteata	A	T	C	T	T	T	G	G	G	G	A	T	G	A	T	T	C	T	G	T	A	C	T	A	C	A	G	T	T	C	G	G	C	G	G	A	G	G	A	A	C	T	T	T	A	G	G	A	C
Camellia petelotii	A	T	C	T	T	T	G	G	G	G	A	T	G	A	T	T	C	T	G	T	A	C	T	A	C	A	G	T	T	C	G	G	C	G	G	A	G	G	A	A	C	T	T	T	A	G	G	A	C
Camellia sinensis	A	T	C	T	T	T	G	G	G	G	A	T	G	A	T	T	C	T	G	T	A	C	T	A	C	A	G	T	T	C	G	G	C	G	G	A	G	G	A	A	C	T	T	T	A	G	G	A	C
Camellia sinensis var.sinensis	A	T	C	T	T	T	G	G	G	G	A	T	G	A	T	T	C	T	G	T	A	C	T	A	C	A	G	T	T	C	G	G	C	G	G	A	G	G	A	A	C	T	T	T	A	G	G	A	C
Camellia sinensis var.dehungensis	A	T	C	T	T	T	G	G	G	G	A	T	G	A	T	T	C	T	G	T	A	C	T	A	C	A	G	T	T	C	G	G	C	G	G	A	G	G	A	A	C	T	T	T	A	G	G	A	C
Camellia sinensis cultivar Longjing	A	T	C	T	T	T	G	G	G	G	A	T	G	A	T	T	C	T	G	T	A	C	T	A	C	A	G	T	T	C	G	G	C	G	G	A	G	G	A	A	C	T	T	T	A	G	G	A	C
Camellia sinensis var.pubilimba	A	T	C	T	T	T	G	G	G	G	A	T	G	A	T	T	C	T	G	T	A	C	T	A	C	A	G	T	T	C	G	G	C	G	G	A	G	G	A	A	C	T	T	T	A	G	G	A	C
Camellia leptophylla	A	T	C	T	T	T	G	G	G	G	A	T	G	A	T	T	C	T	G	T	A	C	T	A	C	A	G	T	T	C	G	G	C	G	G	A	G	G	A	A	C	T	T	T	A	G	G	A	C
Camellia pubicosta	A	T	C	T	T	T	G	G	G	G	A	T	G	A	T	T	C	T	G	T	A	C	T	A	C	A	G	T	T	C	G	G	C	G	G	A	G	G	A	A	C	T	T	T	A	G	G	A	C
Camellia crapnelliana	A	T	C	T	T	T	G	G	G	G	A	T	G	A	T	T	C	T	G	T	A	C	T	A	C	A	G	T	T	C	G	G	C	G	G	A	G	G	A	A	C	T	T	T	A	G	G	A	C
Camellia taliensis voucher HKAS S.X.Yang3157	A	T	C	T	T	T	G	G	G	G	A	T	G	A	T	T	C	T	G	T	A	C	T	A	C	A	G	T	T	C	G	G	C	G	G	A	G	G	A	A	C	T	T	T	A	G	G	A	C
Camellia taliensis voucher HKAS S.X.Yang3158	A	T	C	T	T	T	G	G	G	G	A	T	G	A	T	T	C	T	G	T	A	C	T	A	C	A	G	T	T	C	G	G	C	G	G	A	G	G	A	A	C	T	T	T	A	G	G	A	C
Camellia reticulata	A	T	C	T	T	T	G	G	G	G	A	T	G	A	T	T	C	T	G	T	A	C	T	A	C	A	G	T	T	C	G	G	C	G	G	A	G	G	A	A	C	T	T	T	A	G	G	A	C
Camellia huana	A	T	C	T	T	T	G	G	G	G	A	T	G	A	T	T	C	T	G	T	A	C	T	A	C	A	G	T	T	C	G	G	C	G	G	A	G	G	A	A	C	T	T	T	A	G	G	A	C
Camellia impressinervis	A	T	C	T	T	T	G	G	G	G	A	T	G	A	T	T	C	T	G	T	A	C	T	A	C	A	G	T	T	C	G	G	C	G	G	A	G	G	A	A	C	T	T	T	A	G	G	A	C
Camellia cuspidata	A	T	C	T	T	T	G	G	G	G	A	T	G	A	T	T	C	T	G	T	A	C	T	A	C	A	G	T	T	C	G	G	C	G	G	A	G	G	A	A	C	T	T	T	A	G	G	A	C
Camellia yunnanensis	A	T	C	T	T	T	G	G	G	G	A	T	G	A	T	T	C	T	G	T	A	C	T	A	C	A	G	T	T	C	G	G	C	G	G	A	G	G	A	A	C	T	A	T	A	G	G	A	C
Camellia pitardii	A	T	C	T	T	T	G	G	G	G	A	T	G	A	T	T	C	T	G	T	A	C	T	A	C	A	G	T	T	C	G	G	C	G	G	A	G	G	A	A	C	T	T	T	A	G	G	A	C
Camellia danzaiensis	A	T	C	T	T	T	G	G	G	G	A	T	G	A	T	T	C	T	G	T	A	C	T	A	C	A	G	T	T	C	G	G	C	G	G	A	G	G	A	A	C	T	T	T	A	G	G	A	C
Camellia oleifera Hainan	A	G	C	A	A	A	T	G	G	A	G	T	C	C	T	G	A	A	C	T	A	G	C	T	G	C	T	G	C	T	T	G	T	G	A	G	G	T	A	T	G	G	A	A	G	G	A	G	A
Camellia oleifera	A	G	C	A	A	A	T	G	G	A	G	T	C	C	T	G	A	A	C	T	A	G	C	T	G	C	T	G	C	T	T	G	T	G	A	G	G	T	A	T	G	G	A	A	G	G	A	G	A
Camellia luteoflora	A	G	C	A	A	A	T	G	G	A	G	T	C	C	T	G	A	A	C	T	A	G	C	T	G	C	T	G	C	T	T	G	T	G	A	G	G	T	A	T	G	G	A	A	G	G	A	G	A
Camellia grandibracteata	A	G	C	A	A	A	T	G	G	A	G	T	C	C	T	G	A	A	C	T	A	G	C	T	G	C	T	G	C	T	T	G	T	G	A	G	G	T	A	T	G	G	A	A	G	G	A	G	A
Camellia petelotii	A	G	C	A	A	A	T	G	G	A	G	T	C	C	T	G	A	A	C	T	A	G	C	T	G	C	T	G	C	T	T	G	T	G	A	G	G	T	A	T	G	G	A	A	G	G	A	G	A
Camellia sinensis	A	G	C	A	A	A	T	G	G	A	G	T	C	C	T	G	A	A	C	T	A	G	C	T	G	C	T	G	C	T	T	G	T	G	A	G	G	T	A	T	G	G	A	A	G	G	A	G	A
Camellia sinensis var.sinensis	A	G	C	A	A	A	T	G	G	A	G	T	C	C	T	G	A	A	C	T	A	G	C	T	G	C	T	G	C	T	T	G	T	G	A	G	G	T	A	T	G	G	A	A	G	G	A	G	A
Camellia sinensis var.dehungensis	A	G	C	A	A	A	T	G	G	A	G	T	C	C	T	G	A	A	C	T	A	G	C	T	G	C	T	G	C	T	T	G	T	G	A	G	G	T	A	T	G	G	A	A	G	G	A	G	A
Camellia sinensis cultivar Longjing	A	G	C	A	A	A	T	G	G	A	G	T	C	C	T	G	A	A	C	T	A	G	C	T	G	C	T	G	C	T	T	G	T	G	A	G	G	T	A	T	G	G	A	A	G	G	A	G	A
Camellia sinensis var.pubilimba	A	G	C	A	A	A	T	G	G	A	G	T	C	C	T	G	A	A	C	T	A	G	C	T	G	C	T	G	C	T	T	G	T	G	A	G	G	T	A	T	G	G	A	A	G	G	A	G	A
Camellia leptophylla	A	G	C	A	A	A	T	G	G	A	G	T	C	C	T	G	A	A	C	T	A	G	C	T	G	C	T	G	C	T	T	G	T	G	A	G	G	T	A	T	G	G	A	A	G	G	A	G	A
Camellia pubicosta	A	G	C	A	A	A	T	G	G	A	G	T	C	C	T	G	A	A	C	T	A	G	C	T	G	C	T	G	C	T	T	G	T	G	A	G	G	T	A	T	G	G	A	A	G	G	A	G	A
Camellia crapnelliana	A	G	C	A	A	A	T	G	G	A	G	T	C	C	T	G	A	A	C	T	A	G	C	T	G	C	T	G	C	T	T	G	T	G	A	G	G	T	A	T	G	G	A	A	G	G	A	G	A
Camellia taliensis voucher HKAS S.X.Yang3157	A	G	C	A	A	A	T	G	G	A	G	T	C	C	T	G	A	A	C	T	A	G	C	T	G	C	T	G	C	T	T	G	T	G	A	G	G	T	A	T	G	G	A	A	G	G	A	G	A
Camellia taliensis voucher HKAS S.X.Yang3158	A	G	C	A	A	A	T	G	G	A	G	T	C	C	T	G	A	A	C	T	A	G	C	T	G	C	T	G	C	T	T	G	T	G	A	G	G	T	A	T	G	G	A	A	G	G	A	G	A
Camellia reticulata	A	G	C	A	A	A	T	G	G	A	G	T	C	C	T	G	A	A	C	T	A	G	C	T	G	C	T	G	C	T	T	G	T	G	A	G	G	T	A	T	G	G	A	A	G	G	A	G	A
Camellia huana	A	G	C	A	A	A	T	G	G	A	G	T	C	C	T	G	A	A	C	T	A	G	C	T	G	C	T	G	C	T	T	G	T	G	A	G	G	T	A	T	G	G	A	A	G	G	A	G	A
Camellia impressinervis	A	G	C	A	A	A	T	G	G	A	G	T	C	C	T	G	A	A	C	T	A	G	C	T	G	C	T	G	C	T	T	G	T	G	A	G	G	T	A	T	G	G	A	A	G	G	A	G	A
Camellia cuspidata	A	G	C	A	A	A	T	G	G	A	G	T	C	C	T	G	A	A	C	T	A	G	C	T	G	C	T	G	C	T	T	G	T	G	A	G	G	T	A	T	G	G	A	A	G	G	A	G	A
Camellia yunnanensis	A	G	C	A	A	A	T	G	G	A	G	T	C	C	T	G	A	A	C	T	A	G	C	T	G	C	T	G	C	T	T	G	T	G	A	G	G	T	A	T	G	G	A	A	G	G	A	G	A
Camellia pitardii	A	G	C	A	A	A	T	G	G	A	G	T	C	C	T	G	A	A	C	T	A	G	C	T	G	C	T	G	C	T	T	G	T	G	A	G	G	T	A	T	G	G	A	A	G	G	A	G	A
Camellia danzaiensis	A	G	C	A	A	A	T	G	G	A	G	T	C	C	T	G	A	A	C	T	A	G	C	T	G	C	T	G	C	T	T	G	T	G	A	G	G	T	A	T	G	G	A	A	G	G	A	G	A
[truncated: 119 more columns]

## Sheet: matK
Domain: Data Coding Codon Start: 1
Camellia oleifera Hainan	A	T	G	G	A	A	G	A	A	T	T	C	A	A	A	A	G	A	T	A	T	T	T	A	G	A	A	C	T	A	G	A	T	A	G	A	T	C	T	C	A	G	C	A	A	C	A	C	G
Camellia oleifera	A	T	G	G	A	A	G	A	A	T	T	C	A	A	A	A	G	A	T	A	T	T	T	A	G	A	A	C	T	A	G	A	T	A	G	A	T	C	T	C	A	G	C	A	A	C	A	C	G
Camellia luteoflora	A	T	G	G	A	A	G	A	A	T	T	C	A	A	A	A	G	A	T	A	T	T	T	A	G	A	A	C	T	A	G	A	T	A	G	A	T	C	T	C	A	G	C	A	A	C	A	C	G
Camellia grandibracteata	A	T	G	G	A	A	G	A	A	T	T	C	A	A	A	A	G	A	T	A	T	T	T	A	G	A	A	C	T	A	G	A	T	A	G	A	T	C	T	C	A	G	C	A	A	C	A	C	G
Camellia petelotii	A	T	G	G	A	A	G	A	A	T	T	C	A	A	A	A	G	A	T	A	T	T	T	A	G	A	A	C	T	A	G	A	T	A	G	A	T	C	T	C	A	G	C	A	A	C	A	C	G
Camellia sinensis	A	T	G	G	A	A	G	A	A	T	T	C	A	A	A	A	G	A	T	A	T	T	T	A	G	A	A	C	T	A	G	A	T	A	G	A	T	C	T	C	A	G	C	A	A	C	A	C	G
Camellia sinensis var.sinensis	A	T	G	G	A	A	G	A	A	T	T	C	A	A	A	A	G	A	T	A	T	T	T	A	G	A	A	C	T	A	G	A	T	A	G	A	T	C	T	C	A	G	C	A	A	C	A	C	G
Camellia sinensis var.dehungensis	A	T	G	G	A	A	G	A	A	T	T	C	A	A	A	A	G	A	T	A	T	T	T	A	G	A	A	C	T	A	G	A	T	A	G	A	T	C	T	C	A	G	C	A	A	C	A	C	G
Camellia sinensis cultivar Longjing	A	T	G	G	A	A	G	A	A	T	T	C	A	A	A	A	G	A	T	A	T	T	T	A	G	A	A	C	T	A	G	A	T	A	G	A	T	C	T	C	A	G	C	A	A	C	A	C	G
Camellia sinensis var.pubilimba	A	T	G	G	A	A	G	A	A	T	T	C	A	A	A	A	G	A	T	A	T	T	T	A	G	A	A	C	T	A	G	A	T	A	G	A	T	C	T	C	A	G	C	A	A	C	A	C	G
Camellia leptophylla	A	T	G	G	A	A	G	A	A	T	T	C	A	A	A	A	G	A	T	A	T	T	T	A	G	A	A	C	T	A	G	A	T	A	G	A	T	C	T	C	A	G	C	A	A	C	A	C	G
Camellia pubicosta	A	T	G	G	A	A	G	A	A	T	T	C	A	A	A	A	G	A	T	A	T	T	T	A	G	A	A	C	T	A	G	A	T	A	G	A	T	C	T	C	A	G	C	A	A	C	A	C	G
Camellia crapnelliana	A	T	G	G	A	A	G	A	A	T	T	C	A	A	A	A	G	A	T	A	T	T	T	A	G	A	A	C	T	A	G	A	T	A	G	A	T	C	T	C	A	G	C	A	A	C	A	C	G
Camellia taliensis voucher HKAS S.X.Yang3157	A	T	G	G	A	A	G	A	A	T	T	C	A	A	A	A	G	A	T	A	T	T	T	A	G	A	A	C	T	A	G	A	T	A	G	A	T	C	T	C	A	G	C	A	A	C	A	C	G
Camellia taliensis voucher HKAS S.X.Yang3158	A	T	G	G	A	A	G	A	A	T	T	C	A	A	A	A	G	A	T	A	T	T	T	A	G	A	A	C	T	A	G	A	T	A	G	A	T	C	T	C	A	G	C	A	A	C	A	C	G
Camellia reticulata	A	T	G	G	A	A	G	A	A	T	T	C	A	A	A	A	G	A	T	A	T	T	T	A	G	A	A	C	T	A	G	A	T	A	G	A	T	C	T	C	A	G	C	A	A	C	A	C	G
Camellia huana	A	T	G	G	A	A	G	A	A	T	T	C	A	A	A	A	G	A	T	A	T	T	T	A	G	A	A	C	T	A	G	A	T	A	G	A	T	C	T	C	A	G	C	A	A	C	A	C	G
Camellia impressinervis	A	T	G	G	A	A	G	A	A	T	T	C	A	A	A	A	G	A	T	A	T	T	T	A	G	A	A	C	T	A	G	A	T	A	G	A	T	C	T	C	A	G	C	A	A	C	A	C	G
Camellia cuspidata	A	T	G	G	A	A	G	A	A	T	T	C	A	A	A	A	G	A	T	A	T	T	T	A	G	A	A	C	T	A	G	A	T	A	G	A	T	C	T	C	A	G	C	A	A	C	A	C	G
Camellia yunnanensis	A	T	G	G	A	A	G	A	A	T	T	C	A	A	A	A	G	A	T	A	T	T	T	A	G	A	A	C	T	A	G	A	T	A	G	A	T	C	T	C	A	G	C	A	A	C	A	C	G
Camellia pitardii	A	T	G	G	A	A	G	A	A	T	T	C	A	A	A	A	G	A	T	A	T	T	T	A	G	A	A	C	T	A	G	A	T	A	G	A	T	C	T	C	A	G	C	A	A	C	A	C	G
Camellia danzaiensis	A	T	G	G	A	A	G	A	A	T	T	C	A	A	A	A	G	A	T	A	T	T	T	A	G	A	A	C	T	A	G	A	T	A	G	A	T	C	T	C	A	G	C	A	A	C	A	C	G
Camellia oleifera Hainan	G	T	G	A	A	A	C	A	T	T	T	A	A	T	T	A	C	T	C	A	A	A	T	G	T	A	T	C	A	A	C	A	G	A	A	T	C	A	T	T	T	T	C	T	T	T	T	T	T
Camellia oleifera	G	T	G	A	A	A	C	A	T	T	T	A	A	T	T	A	C	T	C	A	A	A	T	G	G	A	T	C	A	A	C	A	G	A	A	T	C	A	T	T	T	T	C	T	T	T	T	T	T
Camellia luteoflora	G	T	G	A	A	A	C	A	T	T	T	A	A	T	T	A	C	T	C	A	A	A	T	G	T	A	T	C	A	A	C	A	G	A	A	T	C	A	T	T	T	T	C	T	T	T	T	T	T
Camellia grandibracteata	G	T	G	A	A	A	C	A	T	T	T	A	A	T	T	A	C	T	C	A	A	A	T	G	T	A	T	C	A	A	C	A	G	A	A	T	C	A	T	T	T	T	C	T	T	T	T	T	T
Camellia petelotii	G	T	G	A	A	A	C	A	T	T	T	A	A	T	T	A	C	T	C	A	A	A	T	G	T	A	T	C	A	A	C	A	G	A	A	T	C	A	T	T	T	T	C	T	T	T	T	T	T
Camellia sinensis	G	T	G	A	A	A	C	A	T	T	T	A	A	T	T	A	C	T	C	A	A	A	T	G	T	A	T	C	A	A	C	A	G	A	A	T	C	A	T	T	T	T	C	T	T	T	T	T	T
Camellia sinensis var.sinensis	G	T	G	A	A	A	C	A	T	T	T	A	A	T	T	A	C	T	C	A	A	A	T	G	T	A	T	C	A	A	C	A	G	A	A	T	C	A	T	T	T	T	C	T	T	T	T	T	T
Camellia sinensis var.dehungensis	G	T	G	A	A	A	C	A	T	T	T	A	A	T	T	A	C	T	C	A	A	A	T	G	T	A	T	C	A	A	C	A	G	A	A	T	C	A	T	T	T	T	C	T	T	T	T	T	T
Camellia sinensis cultivar Longjing	G	T	G	A	A	A	C	A	T	T	T	A	A	T	T	A	T	T	C	A	A	A	T	G	T	A	T	C	A	A	C	A	G	A	A	T	C	A	T	T	T	T	C	T	T	T	T	T	T
Camellia sinensis var.pubilimba	G	T	G	A	A	A	C	A	T	T	T	A	A	T	T	A	C	T	C	A	A	A	T	G	T	A	T	C	A	A	C	A	G	A	A	T	C	A	T	T	T	T	C	T	T	T	T	T	T
Camellia leptophylla	G	T	G	A	A	A	C	A	T	T	T	A	A	T	T	A	C	T	C	A	A	A	T	G	T	A	T	C	A	A	C	A	G	A	A	T	C	A	T	T	T	T	C	T	T	T	T	T	T
Camellia pubicosta	G	T	G	A	A	A	C	A	T	T	T	A	A	T	T	A	C	T	C	A	A	A	T	G	T	A	T	C	A	A	C	A	G	A	A	T	C	A	T	T	T	T	C	T	T	T	T	T	T
Camellia crapnelliana	G	T	G	A	A	A	C	A	T	T	T	A	A	T	T	A	C	T	C	A	A	A	T	G	T	A	T	C	A	A	C	A	G	A	A	T	C	A	T	T	T	T	C	T	T	T	T	T	T
Camellia taliensis voucher HKAS S.X.Yang3157	G	T	G	A	A	A	C	A	T	T	T	A	A	T	T	A	C	T	C	A	A	A	T	G	T	A	T	C	A	A	C	A	G	A	A	T	C	A	T	T	T	T	C	T	T	T	T	T	T
Camellia taliensis voucher HKAS S.X.Yang3158	G	T	G	A	A	A	C	A	T	T	T	A	A	T	T	A	C	T	C	A	A	A	T	G	T	A	T	C	A	A	C	A	G	A	A	T	C	A	T	T	T	T	C	T	T	T	T	T	T
Camellia reticulata	G	T	G	A	A	A	C	A	T	T	T	A	A	T	T	A	C	T	C	A	A	A	T	G	T	A	T	C	A	A	C	A	G	A	A	T	C	A	T	T	T	T	C	T	T	T	T	T	T
Camellia huana	G	T	G	A	A	A	C	A	T	T	T	A	A	T	T	A	C	T	C	A	A	A	T	G	T	A	T	C	A	A	C	A	G	A	A	T	C	A	T	T	T	T	C	T	T	T	T	T	T
Camellia impressinervis	G	T	G	A	A	A	C	A	T	T	T	A	A	T	T	A	C	T	C	A	A	A	T	G	T	A	T	C	A	A	C	A	G	A	A	T	C	A	T	T	T	T	C	T	T	T	T	T	T
Camellia cuspidata	G	T	G	A	A	A	C	A	T	T	T	A	A	T	T	A	C	T	C	A	A	A	T	G	T	A	T	C	A	A	C	A	G	A	A	T	C	A	T	T	T	T	C	T	T	T	T	T	T
Camellia yunnanensis	G	T	G	A	A	A	C	A	T	T	T	A	A	T	T	A	C	T	C	A	A	A	T	G	T	A	T	C	A	A	C	A	G	A	A	T	C	A	T	T	T	T	C	T	T	T	T	T	T
Camellia pitardii	G	T	G	A	A	A	C	A	T	T	T	A	A	T	T	A	C	T	C	A	A	A	T	G	T	A	T	C	A	A	C	A	G	A	A	T	C	A	T	T	T	T	C	T	T	T	T	T	T
Camellia danzaiensis	G	T	G	A	A	A	C	A	T	T	T	A	A	T	T	A	C	T	C	A	A	A	T	G	T	A	T	C	A	A	C	A	G	A	A	T	C	A	T	T	T	T	C	T	T	T	T	T	T
Camellia oleifera Hainan	G	G	T	A	A	A	G	A	A	A	T	A	G	T	G	A	A	A	T	C	T	C	A	A	A	A	T	T	T	A	C	G	A	T	C	A	A	T	T	C	A	T	T	C	A	A	T	A	T
Camellia oleifera	G	G	T	A	A	A	G	A	A	A	T	A	G	T	G	A	A	A	T	C	T	C	A	A	A	A	T	T	T	A	C	G	A	T	C	A	A	T	T	C	A	T	T	C	A	A	T	A	T
Camellia luteoflora	G	G	T	A	A	A	G	A	A	A	T	A	G	T	G	A	A	A	T	C	T	C	A	A	A	A	T	T	T	A	C	G	A	T	C	A	A	T	T	C	A	T	T	C	A	A	T	A	T
Camellia grandibracteata	G	G	T	A	A	A	G	A	A	A	T	A	G	T	G	A	A	A	T	C	T	C	A	A	A	A	T	T	T	A	C	G	A	T	C	A	A	T	T	C	A	T	T	C	A	A	T	A	T
Camellia petelotii	G	G	G	A	A	A	G	A	A	A	T	A	G	T	G	A	A	A	T	C	T	C	A	A	A	A	T	T	T	A	C	G	A	T	C	A	A	T	T	C	A	T	T	C	A	A	T	A	T
Camellia sinensis	G	G	T	A	A	A	G	A	A	A	T	A	G	T	G	A	A	A	T	C	T	C	A	A	A	A	T	T	T	A	C	G	A	T	C	A	A	T	T	C	A	T	T	C	A	A	T	A	T
Camellia sinensis var.sinensis	G	G	T	A	A	A	G	A	A	A	T	A	G	T	G	A	A	A	T	C	T	C	A	A	A	A	T	T	T	A	C	G	A	T	C	A	A	T	T	C	A	T	T	C	A	A	T	A	T
Camellia sinensis var.dehungensis	G	G	T	A	A	A	G	A	A	A	T	A	G	T	G	A	A	A	T	C	T	C	A	A	A	A	T	T	T	A	C	G	A	T	C	A	A	T	T	C	A	T	T	C	A	A	T	A	T
Camellia sinensis cultivar Longjing	G	G	T	A	A	A	G	A	A	A	T	A	G	T	G	A	A	A	T	C	T	C	A	A	A	A	T	T	T	A	C	G	A	T	C	A	A	T	T	C	A	T	T	C	A	A	T	A	T
Camellia sinensis var.pubilimba	G	G	T	A	A	A	G	A	A	A	T	A	G	T	G	A	A	A	T	C	T	C	A	A	A	A	T	T	T	A	C	G	A	T	C	A	A	T	T	C	A	T	T	C	A	A	T	A	T
Camellia leptophylla	G	G	T	A	A	A	G	A	A	A	T	A	G	T	G	A	A	A	T	C	T	C	A	A	A	A	T	T	T	A	C	G	A	T	C	A	A	T	T	C	A	T	T	C	A	A	T	A	T
Camellia pubicosta	G	G	T	A	A	A	G	A	A	A	T	A	G	T	G	A	A	A	T	C	T	C	A	A	A	A	T	T	T	A	C	G	A	T	C	A	A	T	T	C	A	T	T	C	A	A	T	A	T
Camellia crapnelliana	G	G	T	A	A	A	G	A	A	A	T	A	G	T	G	A	A	A	T	C	T	C	A	A	A	A	T	T	T	A	C	G	A	T	C	A	A	T	T	C	A	T	T	C	A	A	T	A	T
Camellia taliensis voucher HKAS S.X.Yang3157	G	G	T	A	A	A	G	A	A	A	T	A	G	T	G	A	A	A	T	C	T	C	A	A	A	A	T	T	T	A	C	G	A	T	C	A	A	T	T	C	A	T	T	C	A	A	T	A	T
Camellia taliensis voucher HKAS S.X.Yang3158	G	G	T	A	A	A	G	A	A	A	T	A	G	T	G	A	A	A	T	C	T	C	A	A	A	A	T	T	T	A	C	G	A	T	C	A	A	T	T	C	A	T	T	C	A	A	T	A	T
Camellia reticulata	G	G	T	A	A	A	G	A	A	A	T	A	G	T	G	A	A	A	T	C	T	C	A	A	A	A	T	T	T	A	C	G	A	T	C	A	A	T	T	C	A	T	T	C	A	A	T	A	T
Camellia huana	G	G	T	A	A	A	G	A	A	A	T	A	G	T	G	A	A	A	T	C	T	C	A	A	A	A	T	T	T	A	C	G	A	T	C	A	A	T	T	C	A	T	T	C	A	A	T	A	T
Camellia impressinervis	G	G	T	A	A	A	G	A	A	A	T	A	G	T	G	A	A	A	T	C	T	C	A	A	A	A	T	T	T	A	C	G	A	T	C	A	A	T	T	C	A	T	T	C	A	A	T	A	T
Camellia cuspidata	G	G	T	A	A	A	G	A	A	A	T	A	G	T	G	A	A	A	T	C	T	C	A	A	A	A	T	T	T	A	C	G	A	T	C	A	A	T	T	C	A	T	T	C	A	A	T	A	T
Camellia yunnanensis	G	G	T	A	A	A	G	A	A	A	T	A	G	T	G	A	A	A	T	C	T	C	A	A	A	A	T	T	T	A	C	G	A	T	C	A	A	T	T	C	A	T	T	C	A	A	T	A	T
Camellia pitardii	G	G	T	A	A	A	G	A	A	A	T	A	G	T	G	A	A	A	T	C	T	C	A	A	A	A	T	T	T	A	C	G	A	T	C	A	A	T	T	C	A	T	T	C	A	A	T	A	T
Camellia danzaiensis	G	G	T	A	A	A	G	A	A	A	T	A	G	T	G	A	A	A	T	C	T	C	A	A	A	A	T	T	T	A	C	G	A	T	C	A	A	T	T	C	A	T	T	C	A	A	T	A	T
Camellia oleifera Hainan	T	C	T	T	T	G	T	A	T	T	T	A	T	T	A	C	G	A	T	T	C	T	T	T	C	T	C	C	A	T	A	T	G	T	A	T	T	G	G	A	A	T	T	G	G	A	A	T	A
Camellia oleifera	T	C	T	T	T	G	T	A	T	T	T	A	T	T	A	C	G	A	T	T	C	T	T	T	C	T	C	C	A	T	A	T	G	T	A	T	T	G	G	A	A	T	T	G	G	A	A	T	A
Camellia luteoflora	T	C	T	T	T	G	T	A	T	T	T	A	T	T	A	C	G	A	T	T	C	T	T	T	C	T	C	C	A	T	A	T	G	T	A	T	T	G	G	A	A	T	T	G	G	A	A	T	A
Camellia grandibracteata	T	C	T	T	T	G	T	A	T	T	T	A	T	T	A	C	G	A	T	T	C	T	T	T	C	T	C	C	A	T	A	T	G	T	A	T	T	G	G	A	A	T	T	G	G	A	A	T	A
Camellia petelotii	T	C	T	T	T	G	T	A	T	T	T	A	T	T	A	C	G	A	T	T	C	T	T	T	C	T	C	C	A	T	A	T	G	T	A	T	T	G	G	A	A	T	T	G	G	A	A	T	A
Camellia sinensis	T	C	T	T	T	G	T	A	T	T	T	A	T	T	A	C	G	A	T	T	C	T	T	T	C	T	C	C	A	T	A	T	G	T	A	T	T	G	G	A	A	T	T	G	G	A	A	T	A
Camellia sinensis var.sinensis	T	C	T	T	T	G	T	A	T	T	T	A	T	T	A	C	G	A	T	T	C	T	T	T	C	T	C	C	A	T	A	T	G	T	A	T	T	G	G	A	A	T	T	G	G	A	A	T	A
Camellia sinensis var.dehungensis	T	C	T	T	T	G	T	A	T	T	T	A	T	T	A	C	G	A	T	T	C	T	T	T	C	T	C	C	A	T	A	T	G	T	A	T	T	G	G	A	A	T	T	G	G	A	A	T	A
Camellia sinensis cultivar Longjing	T	C	T	T	T	G	T	A	T	T	T	A	T	T	A	C	G	A	T	T	C	T	T	T	C	T	C	C	A	T	A	T	G	T	A	T	T	G	G	A	A	T	T	G	G	A	A	T	A
Camellia sinensis var.pubilimba	T	C	T	T	T	G	T	A	T	T	T	A	T	T	A	C	G	A	T	T	C	T	T	T	C	T	C	C	A	T	A	T	G	T	A	T	T	G	G	A	A	T	T	G	G	A	A	T	A
Camellia leptophylla	T	C	T	T	T	G	T	A	T	T	T	A	T	T	A	C	G	A	T	T	C	T	T	T	C	T	C	C	A	T	A	T	G	T	A	T	T	G	G	A	A	T	T	G	G	A	A	T	A
Camellia pubicosta	T	C	T	T	T	G	T	A	T	T	T	A	T	T	A	C	G	A	T	T	C	T	T	T	C	T	C	C	A	T	A	T	G	T	A	T	T	G	G	A	A	T	T	G	G	A	A	T	A
Camellia crapnelliana	T	C	T	T	T	G	T	A	T	T	T	A	T	T	A	C	G	A	T	T	C	T	T	T	C	T	C	C	A	T	A	T	G	T	A	T	T	G	G	A	A	T	T	G	G	A	A	T	A
Camellia taliensis voucher HKAS S.X.Yang3157	T	C	T	T	T	G	T	A	T	T	T	A	T	T	A	C	G	A	T	T	C	T	T	T	C	T	C	C	A	T	A	T	G	T	A	T	T	G	G	A	A	T	T	G	G	A	A	T	A
Camellia taliensis voucher HKAS S.X.Yang3158	T	C	T	T	T	G	T	A	T	T	T	A	T	T	A	C	G	A	T	T	C	T	T	T	C	T	C	C	A	T	A	T	G	T	A	T	T	G	G	A	A	T	T	G	G	A	A	T	A
Camellia reticulata	T	C	T	T	T	G	T	A	T	T	T	A	T	T	A	C	G	A	T	T	C	T	T	T	C	T	C	C	A	T	A	T	G	T	A	T	T	G	G	A	A	T	T	G	G	A	A	T	A
Camellia huana	T	C	T	T	T	G	T	A	T	T	T	A	T	T	A	C	G	A	T	T	C	T	T	T	C	T	C	C	A	T	A	T	G	T	A	T	T	G	G	A	A	T	T	G	G	A	A	T	A
Camellia impressinervis	T	C	T	T	T	G	T	A	T	T	T	A	T	T	A	C	G	A	T	T	C	T	T	T	C	T	C	C	A	T	A	T	G	T	A	T	T	G	G	A	A	T	T	G	G	A	A	T	A
Camellia cuspidata	T	C	T	T	T	G	T	A	T	T	T	A	T	T	A	C	G	A	T	T	C	T	T	T	C	T	C	C	A	T	A	T	G	T	A	T	T	G	G	A	A	T	T	G	G	A	A	T	A
Camellia yunnanensis	T	C	T	T	T	G	T	A	T	T	T	A	T	T	A	C	G	A	T	T	C	T	T	T	C	T	C	C	A	T	A	T	G	T	A	T	T	G	G	A	A	T	T	G	G	A	A	T	A
Camellia pitardii	T	C	T	T	T	G	T	A	T	T	T	A	T	T	A	C	G	A	T	T	C	T	T	T	C	T	C	C	A	T	A	T	G	T	A	T	T	G	G	A	A	T	T	G	G	A	A	T	A
Camellia danzaiensis	T	C	T	T	T	G	T	A	T	T	T	A	T	T	A	C	G	A	T	T	C	T	T	T	C	T	C	C	A	T	A	T	G	T	A	T	T	G	G	A	A	T	T	G	G	A	A	T	A
Camellia oleifera Hainan	C	A	A	T	C	T	T	C	T	C	A	T	T	T	A	C	G	A	T	C	A	A	T	A	T	C	T	T	C	T	G	G	A	A	C	T	T	T	T	C	T	C	G	A	A	C	G	A	A
Camellia oleifera	C	A	A	T	C	T	T	C	T	C	A	T	T	T	A	C	G	A	T	C	A	A	T	A	T	C	T	T	C	T	G	G	A	A	C	C	T	T	T	C	T	C	G	A	A	C	G	A	A
Camellia luteoflora	C	A	A	T	C	T	T	C	T	C	A	T	T	T	A	C	G	A	T	C	A	A	T	A	T	C	T	T	C	T	G	G	A	A	C	C	T	T	T	C	T	C	G	A	A	C	G	A	A
Camellia grandibracteata	C	A	A	T	C	T	T	C	T	C	A	T	T	T	A	C	G	A	T	C	A	A	T	A	T	C	T	T	C	T	G	G	A	A	C	C	T	T	T	C	T	C	G	A	A	C	G	A	A
Camellia petelotii	C	A	A	T	C	T	T	C	T	C	A	T	T	T	A	C	G	A	T	C	A	A	T	A	T	C	T	T	C	T	G	G	A	A	C	C	T	T	T	C	T	C	G	A	A	C	G	A	A
Camellia sinensis	C	A	A	T	C	T	T	C	T	C	A	T	T	T	A	C	G	A	T	C	A	A	T	A	T	C	T	T	C	T	G	G	A	A	C	C	T	T	T	C	T	C	G	A	A	C	G	A	A
Camellia sinensis var.sinensis	C	A	A	T	C	T	T	C	T	C	A	T	T	T	A	C	G	A	T	C	A	A	T	A	T	C	T	T	C	T	G	G	A	A	C	C	T	T	T	C	T	C	G	A	A	C	G	A	A
Camellia sinensis var.dehungensis	C	A	A	T	C	T	T	C	T	C	A	T	T	T	A	C	G	A	T	C	A	A	T	A	T	C	T	T	C	T	G	G	A	A	C	C	T	T	T	C	T	C	G	A	A	C	G	A	A
Camellia sinensis cultivar Longjing	C	A	A	T	C	T	T	C	T	C	A	T	T	T	A	C	G	A	T	C	A	A	T	A	T	C	T	T	C	T	G	G	A	A	C	C	T	T	T	C	T	C	G	A	A	C	G	A	A
Camellia sinensis var.pubilimba	C	A	A	T	C	T	T	C	T	C	A	T	T	T	A	C	G	A	T	C	A	A	T	A	T	C	T	T	C	T	G	G	A	A	C	C	T	T	T	C	T	C	G	A	A	C	G	A	A
Camellia leptophylla	C	A	A	T	C	T	T	C	T	C	A	T	T	T	A	C	G	A	T	C	A	A	T	A	T	C	T	T	C	T	G	G	A	A	C	C	T	T	T	C	T	C	G	A	A	C	G	A	A
Camellia pubicosta	C	A	A	T	C	T	T	C	T	C	A	T	T	T	A	C	G	A	T	C	A	A	T	A	T	C	T	T	C	T	G	G	A	A	C	C	T	T	T	C	T	C	G	A	A	C	G	A	A
Camellia crapnelliana	C	A	A	T	C	T	T	C	T	C	A	T	T	T	A	C	G	A	T	C	A	A	T	A	T	C	T	T	C	T	G	G	A	A	C	C	T	T	T	C	T	C	G	A	A	C	G	A	A
Camellia taliensis voucher HKAS S.X.Yang3157	C	A	A	T	C	T	T	C	T	C	A	T	T	T	A	C	G	A	T	C	A	A	T	A	T	C	T	T	C	T	G	G	A	A	C	C	T	T	T	C	T	C	G	A	A	C	G	A	A
Camellia taliensis voucher HKAS S.X.Yang3158	C	A	A	T	C	T	T	C	T	C	A	T	T	T	A	C	G	A	T	C	A	A	T	A	T	C	T	T	C	T	G	G	A	A	C	C	T	T	T	C	T	C	G	A	A	C	G	A	A
Camellia reticulata	C	A	A	T	C	T	T	C	T	C	A	T	T	T	A	C	G	A	T	C	A	A	T	A	T	C	T	T	C	T	G	G	A	A	C	C	T	T	T	C	T	C	G	A	A	C	G	A	A
Camellia huana	C	A	A	T	C	T	T	C	T	C	A	T	T	T	A	C	G	A	T	C	A	A	T	A	T	C	T	T	C	T	G	G	A	A	C	C	T	T	T	C	T	C	G	A	A	C	G	A	A
Camellia impressinervis	C	A	A	T	C	T	T	C	T	C	A	T	T	T	A	C	G	A	T	C	A	A	T	A	T	C	T	T	C	T	G	G	A	A	C	C	T	T	T	C	T	C	G	A	A	C	G	A	A
Camellia cuspidata	C	A	A	T	C	T	T	C	T	C	A	T	T	T	A	C	G	A	T	C	A	A	T	A	T	C	T	T	C	T	G	G	A	A	C	C	T	T	T	C	T	C	G	A	A	C	G	A	A
Camellia yunnanensis	C	A	A	T	C	T	T	C	T	C	A	T	T	T	A	C	G	A	T	C	A	A	T	A	T	C	T	T	C	T	G	G	A	A	C	C	T	T	T	C	T	C	G	A	A	C	G	A	A
Camellia pitardii	C	A	A	T	C	T	T	C	T	C	A	T	T	T	A	C	G	A	T	C	A	A	T	A	T	C	T	T	C	T	G	G	A	A	C	C	T	T	T	C	T	C	G	A	A	C	G	A	A
Camellia danzaiensis	C	A	A	T	C	T	T	C	T	C	A	T	T	T	A	C	G	A	T	C	A	A	T	A	T	C	T	T	C	T	G	G	A	A	C	C	T	T	T	C	T	C	G	A	A	C	G	A	A
Camellia oleifera Hainan	T	T	G	G	C	T	T	C	A	A	A	A	G	G	T	A	C	G	T	C	T	C	T	T	T	T	G	A	T	G	A	A	T	A	A	A	T	G	G	A	A	A	T	C	T	T	A	C	C
Camellia oleifera	T	T	G	G	C	T	T	C	A	A	A	A	G	G	T	A	C	G	T	C	T	C	T	T	T	T	G	A	T	G	A	A	T	A	A	A	T	G	G	A	A	A	T	C	T	T	A	C	C
Camellia luteoflora	T	T	G	G	C	T	T	C	A	A	A	A	G	G	T	A	C	G	T	C	T	C	T	T	T	T	G	A	T	G	A	A	T	A	A	A	T	G	G	A	A	A	T	C	T	T	A	C	C
Camellia grandibracteata	T	T	G	G	C	T	T	C	A	A	A	A	G	G	T	A	C	G	T	C	T	C	T	T	T	T	G	A	T	G	A	A	T	A	A	A	T	G	G	A	A	A	T	C	T	T	A	C	C
Camellia petelotii	T	T	G	G	C	T	T	C	A	A	A	A	G	G	T	A	C	G	T	C	T	C	T	T	T	T	G	A	T	G	A	A	T	A	A	A	T	G	G	A	A	A	T	C	T	T	A	C	C
Camellia sinensis	T	T	G	G	C	T	T	C	A	A	A	A	G	G	T	A	C	G	T	C	T	C	T	T	T	T	G	A	T	G	A	A	T	A	A	A	T	G	G	A	A	A	T	C	T	T	A	C	C
Camellia sinensis var.sinensis	T	T	G	G	C	T	T	C	A	A	A	A	G	G	T	A	C	G	T	C	T	C	T	T	T	T	G	A	T	G	A	A	T	A	A	A	T	G	G	A	A	A	T	C	T	T	A	C	C
Camellia sinensis var.dehungensis	T	T	G	G	C	T	T	C	A	A	A	A	G	G	T	A	C	G	T	C	T	C	T	T	T	T	G	A	T	G	A	A	T	A	A	A	T	G	G	A	A	A	T	C	T	T	A	C	C
Camellia sinensis cultivar Longjing	T	T	G	G	C	T	T	C	A	A	A	A	G	G	T	A	C	G	T	C	T	C	T	T	T	T	G	A	T	G	A	A	T	A	A	A	T	G	G	A	A	A	T	C	T	T	A	C	C
Camellia sinensis var.pubilimba	T	T	G	G	C	T	T	C	A	A	A	A	G	G	T	A	C	G	T	C	T	C	T	T	T	T	G	A	T	G	A	A	T	A	A	A	T	G	G	A	A	A	T	C	T	T	A	C	C
Camellia leptophylla	T	T	G	G	C	T	T	C	A	A	A	A	G	G	T	A	C	G	T	C	T	C	T	T	T	T	G	A	T	G	A	A	T	A	A	A	T	G	G	A	A	A	T	C	T	T	A	C	C
Camellia pubicosta	T	T	G	G	C	T	T	C	A	A	A	A	G	G	T	A	C	G	T	C	T	C	T	T	T	T	G	A	T	G	A	A	T	A	A	A	T	G	G	A	A	A	T	C	T	T	A	C	C
Camellia crapnelliana	T	T	G	G	C	T	T	C	A	A	A	A	G	G	T	A	C	G	T	C	T	C	T	T	T	T	G	A	T	G	A	A	T	A	A	A	T	G	G	A	A	A	T	C	T	T	A	C	C
Camellia taliensis voucher HKAS S.X.Yang3157	T	T	G	G	C	T	T	C	A	A	A	A	G	G	T	A	C	G	T	C	T	C	T	T	T	T	G	A	T	G	A	A	T	A	A	A	T	G	G	A	A	A	T	C	T	T	A	C	C
Camellia taliensis voucher HKAS S.X.Yang3158	T	T	G	G	C	T	T	C	A	A	A	A	G	G	T	A	C	G	T	C	T	C	T	T	T	T	G	A	T	G	A	A	T	A	A	A	T	G	G	A	A	A	T	C	T	T	A	C	C
Camellia reticulata	T	T	G	G	C	T	T	C	A	A	A	A	G	G	T	A	C	G	T	C	T	C	T	T	T	T	G	A	T	G	A	A	T	A	A	A	T	G	G	A	A	A	T	C	T	T	A	C	C
Camellia huana	T	T	G	G	C	T	T	C	A	A	A	A	G	G	T	A	C	G	T	C	T	C	T	T	T	T	G	A	T	G	A	A	T	A	A	A	T	G	G	A	A	A	T	C	T	T	A	C	C
Camellia impressinervis	T	T	G	G	C	T	T	C	A	A	A	A	G	G	T	A	C	G	T	C	T	C	T	T	T	T	G	A	T	G	A	A	T	A	A	A	T	G	G	A	A	A	T	C	T	T	A	C	C
Camellia cuspidata	T	T	G	G	C	T	T	C	A	A	A	A	G	G	T	A	C	G	T	C	T	C	T	T	T	T	G	A	T	G	A	A	T	A	A	A	T	G	G	A	A	A	T	C	T	T	A	C	C
Camellia yunnanensis	T	T	G	G	C	T	T	C	A	A	A	A	G	G	T	A	C	G	T	C	T	C	T	T	T	T	G	A	T	G	A	A	T	A	A	A	T	G	G	A	A	A	T	C	T	T	A	C	C
Camellia pitardii	T	T	G	G	C	T	T	C	A	A	A	A	G	G	T	A	C	G	T	C	T	C	T	T	T	T	G	A	T	G	A	A	T	A	A	A	T	G	G	A	A	A	T	C	T	T	A	C	C
Camellia danzaiensis	T	T	G	G	C	T	T	C	A	A	A	A	G	G	T	A	C	G	T	C	T	C	T	T	T	T	G	A	T	G	A	A	T	A	A	A	T	G	G	A	A	A	T	C	T	T	A	C	C
Camellia oleifera Hainan	C	C	T	T	C	A	A	T	G	G	T	A	C	G	G	A	G	T	C	A	A	A	T	G	C	T	A	G	A	A	A	A	T	T	C	A	T	T	T	C	T	A	A	T	A	G	G	T	A
Camellia oleifera	C	C	T	T	C	A	A	T	G	G	T	A	C	G	G	A	G	T	C	A	A	A	T	G	C	T	A	G	A	A	A	A	T	T	C	A	T	T	T	C	T	A	A	T	A	G	G	T	A
Camellia luteoflora	C	C	T	T	C	A	A	T	G	G	T	A	C	G	G	A	G	T	C	A	A	A	T	G	C	T	A	G	A	A	A	A	T	T	C	A	T	T	T	C	T	A	A	T	A	G	G	T	A
Camellia grandibracteata	C	C	T	T	C	A	A	T	G	G	T	A	C	G	G	A	G	T	C	A	A	A	T	G	C	T	A	G	A	A	A	A	T	T	C	A	T	T	T	C	T	A	A	T	A	G	G	T	A
Camellia petelotii	C	C	T	T	C	A	A	T	G	G	T	A	C	G	G	A	G	T	C	A	A	A	T	G	C	T	A	G	A	A	A	A	T	T	C	A	T	T	T	C	T	A	A	T	A	G	G	T	A
Camellia sinensis	C	C	T	T	C	A	A	T	G	G	T	A	C	G	G	A	G	T	C	A	A	A	T	G	C	T	A	G	A	A	A	A	T	T	C	A	T	T	T	C	T	A	A	T	A	G	G	T	A
Camellia sinensis var.sinensis	C	C	T	T	C	A	A	T	G	G	T	A	C	G	G	A	G	T	C	A	A	A	T	G	C	T	A	G	A	A	A	A	T	T	C	A	T	T	T	C	T	A	A	T	A	G	G	T	A
Camellia sinensis var.dehungensis	C	C	T	T	C	A	A	T	G	G	T	A	C	G	G	A	G	T	C	A	A	A	T	G	C	T	A	G	A	A	A	A	T	T	C	A	T	T	T	C	T	A	A	T	A	G	G	T	A
Camellia sinensis cultivar Longjing	C	C	T	T	C	A	A	T	G	G	T	A	C	G	G	A	G	T	C	A	A	A	T	G	C	T	A	G	A	A	A	A	T	T	C	A	T	T	T	C	T	A	A	T	A	G	G	T	A
Camellia sinensis var.pubilimba	C	C	T	T	C	A	A	T	G	G	T	A	C	G	G	A	G	T	C	A	A	A	T	G	C	T	A	G	A	A	A	A	T	T	C	A	T	T	T	C	T	A	A	T	A	G	G	T	A
Camellia leptophylla	C	C	T	T	C	A	A	T	G	G	T	A	C	G	G	A	G	T	C	A	A	A	T	G	C	T	A	G	A	A	A	A	T	T	C	A	T	T	T	C	T	A	A	T	A	G	G	T	A
Camellia pubicosta	C	C	T	T	C	A	A	T	G	G	T	A	C	G	G	A	G	T	C	A	A	A	T	G	C	T	A	G	A	A	A	A	T	T	C	A	T	T	T	C	T	A	A	T	A	G	G	T	A
Camellia crapnelliana	C	C	T	T	C	A	A	T	G	G	T	A	C	G	G	A	G	T	C	A	A	A	T	G	C	T	A	G	A	A	A	A	T	T	C	A	T	T	T	C	T	A	A	T	A	G	G	T	A
Camellia taliensis voucher HKAS S.X.Yang3157	C	C	T	T	C	A	A	T	G	G	T	A	C	G	G	A	G	T	C	A	A	A	T	G	C	T	A	G	A	A	A	A	T	T	C	A	T	T	T	C	G	A	A	T	A	G	G	T	A
Camellia taliensis voucher HKAS S.X.Yang3158	C	C	T	T	C	A	A	T	G	G	T	A	C	G	G	A	G	T	C	A	A	A	T	G	C	T	A	G	A	A	A	A	T	T	C	A	T	T	T	C	G	A	A	T	A	G	G	T	A
Camellia reticulata	C	C	T	T	C	A	A	T	G	G	T	A	C	G	G	A	G	T	C	A	A	A	T	G	C	T	A	G	A	A	A	A	T	T	C	A	T	T	T	C	T	A	A	T	A	G	G	T	A
Camellia huana	C	C	T	T	C	A	A	T	G	G	T	A	C	G	G	A	G	T	C	A	A	A	T	G	C	T	A	G	A	A	A	A	T	T	C	A	T	T	T	C	T	A	A	T	A	G	G	T	A
Camellia impressinervis	C	C	T	T	C	A	A	T	G	G	T	A	C	G	G	A	G	T	C	A	A	A	T	G	C	T	A	G	A	A	A	A	T	T	C	A	T	T	T	C	T	A	A	T	A	G	G	T	A
Camellia cuspidata	C	C	T	T	C	A	A	T	G	G	T	A	C	G	G	A	G	T	C	A	A	A	T	G	C	T	A	G	A	A	A	A	T	T	C	A	T	T	T	C	T	A	A	T	A	G	G	T	A
Camellia yunnanensis	C	C	T	T	C	A	A	T	G	G	T	A	C	G	G	A	G	T	C	A	A	A	T	G	C	T	A	G	A	A	A	A	T	T	C	A	T	T	T	C	T	A	A	T	A	G	G	T	A
Camellia pitardii	C	C	T	T	C	A	A	T	G	G	T	A	C	G	G	A	G	T	C	A	A	A	T	G	C	T	A	G	A	A	A	A	T	T	C	A	T	T	T	C	T	A	A	T	A	G	G	T	A
Camellia danzaiensis	C	C	T	T	C	A	A	T	G	G	T	A	C	G	G	A	G	T	C	A	A	A	T	G	C	T	A	G	A	A	A	A	T	T	C	A	T	T	T	C	T	A	A	T	A	G	G	T	A
Camellia oleifera Hainan	T	C	A	G	A	T	T	C	T	G	A	T	A	T	T	A	T	T	G	A	C	C	G	A	T	T	C	G	G	G	C	G	T	A	T	A	T	A	T	A	G	A	A	A	T	C	T	T	T
Camellia oleifera	T	C	A	G	A	T	T	C	T	G	A	T	A	T	T	A	T	T	G	A	C	C	G	A	T	T	C	G	G	G	C	G	T	A	T	A	T	A	T	A	G	A	A	A	T	C	T	T	T
Camellia luteoflora	T	C	A	G	A	T	T	C	T	G	A	T	A	T	T	A	T	T	G	A	C	C	G	A	T	T	C	G	G	G	C	G	T	A	T	A	T	A	T	A	G	A	A	A	T	C	T	T	T
Camellia grandibracteata	T	C	A	G	A	T	T	C	T	G	A	T	A	T	T	A	T	T	G	A	C	C	G	A	T	T	C	G	G	G	C	G	T	A	T	A	T	A	T	A	G	A	A	A	T	C	T	T	T
Camellia petelotii	T	C	A	G	A	T	T	C	T	G	A	T	A	T	T	A	T	T	G	A	C	C	G	A	T	T	C	G	G	G	C	G	T	A	T	A	T	A	T	A	G	A	A	A	T	C	T	T	T
Camellia sinensis	T	C	A	G	A	T	T	C	T	G	A	T	A	T	T	A	T	T	G	A	C	C	G	A	T	T	C	G	G	G	C	G	T	A	T	A	T	A	T	A	G	A	A	A	T	C	T	T	T
Camellia sinensis var.sinensis	T	C	A	G	A	T	T	C	T	G	A	T	A	T	T	A	T	T	G	A	C	C	G	A	T	T	C	G	G	G	C	G	T	A	T	A	T	A	T	A	G	A	A	A	T	C	T	T	T
Camellia sinensis var.dehungensis	T	C	A	G	A	T	T	C	T	G	A	T	A	T	T	A	T	T	G	A	C	C	G	A	T	T	C	G	G	G	C	G	T	A	T	A	T	A	T	A	G	A	A	A	T	C	T	T	T
Camellia sinensis cultivar Longjing	T	C	A	A	A	T	T	C	T	G	A	T	A	T	T	A	T	T	G	A	C	C	G	A	T	T	C	G	G	G	C	G	T	A	T	A	T	A	T	A	G	A	A	A	T	C	T	T	T
Camellia sinensis var.pubilimba	T	C	A	G	A	T	T	C	T	G	A	T	A	T	T	A	T	T	G	A	C	C	G	A	T	T	C	G	G	G	C	G	T	A	T	A	T	A	T	A	G	A	A	A	T	C	T	T	T
Camellia leptophylla	T	C	A	G	A	T	T	C	T	G	A	T	A	T	T	A	T	T	G	A	C	C	G	A	T	T	C	G	G	G	C	G	T	A	T	A	T	A	T	A	G	A	A	A	T	C	T	T	T
Camellia pubicosta	T	C	A	G	A	T	T	C	T	G	A	T	A	T	T	A	T	T	G	A	C	C	G	A	T	T	C	G	G	G	C	G	T	A	T	A	T	A	T	A	G	A	A	A	T	C	T	T	T
Camellia crapnelliana	T	C	A	G	A	T	T	C	T	G	A	T	A	T	T	A	T	T	G	A	C	C	G	A	T	T	C	G	G	G	C	G	T	A	T	A	T	A	T	A	G	A	A	A	T	C	T	T	T
Camellia taliensis voucher HKAS S.X.Yang3157	T	C	A	G	A	T	T	C	T	G	A	T	A	T	T	A	T	T	G	A	C	C	G	A	T	T	C	G	G	G	C	G	T	A	T	A	T	A	T	A	G	A	A	A	T	C	T	T	T
Camellia taliensis voucher HKAS S.X.Yang3158	T	C	A	G	A	T	T	C	T	G	A	T	A	T	T	A	T	T	G	A	C	C	G	A	T	T	C	G	G	G	C	G	T	A	T	A	T	A	T	A	G	A	A	A	T	C	T	T	T
Camellia reticulata	T	C	A	G	A	T	T	C	T	G	A	T	A	T	T	A	T	T	G	A	C	C	G	A	T	T	C	G	G	G	C	G	T	A	T	A	T	A	T	A	G	A	A	A	T	C	T	T	T
Camellia huana	T	C	A	G	A	T	T	C	T	G	A	T	A	T	T	A	T	T	G	A	C	C	G	A	T	T	C	G	G	G	C	G	T	A	T	A	T	A	T	A	G	A	A	A	T	C	T	T	T
Camellia impressinervis	T	C	A	G	A	T	T	C	T	G	A	T	A	T	T	A	T	T	G	A	C	C	G	A	T	T	C	G	G	G	C	G	T	A	T	A	T	A	T	A	G	A	A	A	T	C	T	T	T
Camellia cuspidata	T	C	A	G	A	T	T	C	T	G	A	T	A	T	T	A	T	T	G	A	C	C	G	A	T	T	C	G	G	G	C	G	T	A	T	A	T	A	T	A	G	A	A	A	T	C	T	T	T
Camellia yunnanensis	T	C	A	G	A	T	T	C	T	G	A	T	A	T	T	A	T	T	G	A	C	C	G	A	T	T	C	G	G	G	C	G	T	A	T	A	T	A	T	A	G	A	A	A	T	C	T	T	T
Camellia pitardii	T	C	A	G	A	T	T	C	T	G	A	T	A	T	T	A	T	T	G	A	C	C	G	A	T	T	C	G	G	G	C	G	T	A	T	A	T	A	T	A	G	A	A	A	T	C	T	T	T
Camellia danzaiensis	T	C	A	G	A	T	T	C	T	G	A	T	A	T	T	A	T	T	G	A	C	C	G	A	T	T	C	G	G	G	C	G	T	A	T	A	T	A	T	A	G	A	A	A	T	C	T	T	T
Camellia oleifera Hainan	A	A	A	A	G	A	T	T	A	G	G	C	T	C	G	G	A	A	T	T	A	T	T	G	G	A	A	G	A	A	T	T	C	T	T	T	A	C	G	G	G	G	G	A	A	G	A	A	C
Camellia oleifera	A	A	A	A	G	A	T	T	A	G	G	T	T	C	G	G	A	A	T	T	A	T	T	G	G	A	A	G	A	A	T	T	C	T	T	T	A	C	G	G	G	G	G	A	A	G	A	A	C
Camellia luteoflora	A	A	A	A	G	A	T	T	A	G	G	C	T	C	G	G	A	A	T	T	A	T	T	G	G	A	A	G	A	A	T	T	C	T	T	T	A	C	G	G	G	G	G	A	A	G	A	A	C
Camellia grandibracteata	A	A	A	A	G	A	T	T	A	G	G	C	T	C	G	G	A	A	T	T	A	T	T	G	G	A	A	G	A	A	T	T	C	T	T	T	A	T	G	G	G	G	G	A	A	G	A	A	C
Camellia petelotii	A	A	A	A	G	A	T	T	A	G	G	C	T	C	G	G	A	A	T	T	A	T	T	G	G	A	A	G	A	A	T	T	C	T	T	T	A	C	G	G	G	G	G	A	A	G	A	A	C
Camellia sinensis	A	A	A	A	G	A	T	T	A	G	G	C	T	C	G	G	A	A	T	T	A	T	T	G	G	A	A	G	A	A	T	T	C	T	T	T	A	T	G	G	G	G	G	A	A	G	A	A	C
Camellia sinensis var.sinensis	A	A	A	A	G	A	T	T	A	G	G	C	T	C	G	G	A	A	T	T	A	T	T	G	G	A	A	G	A	A	T	T	C	T	T	T	A	T	G	G	G	G	G	A	A	G	A	A	C
Camellia sinensis var.dehungensis	A	A	A	A	G	A	T	T	A	G	G	C	T	C	G	G	A	A	T	T	A	T	T	G	G	A	A	G	A	A	T	T	C	T	T	T	A	T	G	G	G	G	G	A	A	G	A	A	C
Camellia sinensis cultivar Longjing	A	A	A	A	G	A	T	T	A	G	G	C	T	C	G	G	A	A	T	T	A	T	T	G	G	A	A	G	A	A	T	T	C	T	T	T	A	T	G	G	G	G	G	A	A	G	A	A	C
Camellia sinensis var.pubilimba	A	A	A	A	G	A	T	T	A	G	G	C	T	C	G	G	A	A	T	T	A	T	T	G	G	A	A	G	A	A	T	T	C	T	T	T	A	T	G	G	G	G	G	A	A	G	A	A	C
Camellia leptophylla	A	A	A	A	G	A	T	T	A	G	G	C	T	C	G	G	A	A	T	T	A	T	T	G	G	A	A	G	A	A	T	T	C	T	T	T	A	T	G	G	G	G	G	A	A	G	A	A	C
Camellia pubicosta	A	A	A	A	G	A	T	T	A	G	G	C	T	C	G	G	A	A	T	T	A	T	T	G	G	A	A	G	A	A	T	T	C	T	T	T	A	T	G	G	G	G	G	A	A	G	A	A	C
Camellia crapnelliana	A	A	A	A	G	A	T	T	A	G	G	T	T	C	G	G	A	A	T	T	A	T	T	G	G	A	A	G	A	A	T	T	C	T	T	T	A	C	G	G	G	G	G	A	A	G	A	A	C
Camellia taliensis voucher HKAS S.X.Yang3157	A	A	A	A	G	A	T	T	A	G	G	C	T	C	G	G	A	A	T	T	A	T	T	G	G	A	A	G	A	A	T	T	C	T	T	T	A	C	G	G	G	G	G	A	A	G	A	A	C
Camellia taliensis voucher HKAS S.X.Yang3158	A	A	A	A	G	A	T	T	A	G	G	C	T	C	G	G	A	A	T	T	A	T	T	G	G	A	A	G	A	A	T	T	C	T	T	T	A	C	G	G	G	G	G	A	A	G	A	A	C
Camellia reticulata	A	A	A	A	G	A	T	T	A	G	G	C	T	C	G	G	A	A	T	T	A	T	T	G	G	A	A	G	A	A	T	T	C	T	T	T	A	C	G	G	G	G	G	A	A	G	A	A	C
Camellia huana	A	A	A	A	G	A	T	T	A	G	G	C	T	C	G	G	A	A	T	T	A	T	T	G	G	A	A	G	A	A	T	T	C	T	T	T	A	C	G	G	G	G	G	A	A	G	A	A	C
Camellia impressinervis	A	A	A	A	G	A	T	T	A	G	G	C	T	C	G	G	A	A	T	T	A	T	T	G	G	A	A	G	A	A	T	T	C	T	T	T	A	C	G	G	G	G	G	A	A	G	A	A	C
Camellia cuspidata	A	A	A	A	G	A	T	T	A	G	G	C	T	C	G	G	A	A	T	T	A	T	T	G	G	A	A	G	A	A	T	T	C	T	T	T	A	C	G	G	G	G	G	A	A	G	A	A	C
Camellia yunnanensis	A	A	A	A	G	A	T	T	A	G	G	C	T	C	G	G	A	A	T	T	A	T	T	G	G	A	A	G	A	A	T	T	C	T	T	T	A	C	G	G	G	G	G	A	A	G	A	A	C
Camellia pitardii	A	A	A	A	G	A	T	T	A	G	G	C	T	C	G	G	A	A	T	T	A	T	T	G	G	A	A	G	A	A	T	T	C	T	T	T	A	C	G	G	G	G	G	A	A	G	A	A	C
Camellia danzaiensis	A	A	A	A	G	A	T	T	A	G	G	C	T	C	G	G	A	A	T	T	A	T	T	G	G	A	A	G	A	A	T	T	C	T	T	T	A	C	G	G	G	G	G	A	A	G	A	A	C
[truncated: 119 more columns]

## Sheet: psbA-trnH
Domain: Data Coding Codon Start: 1
Camellia oleifera Hainan	C	C	C	T	T	A	C	T	C	C	A	C	T	A	T	T	T	A	A	A	T	T	C	T	A	A	A	A	T	A	A	A	G	A	A	T	T	A	A	A	A	T	T	C	A	A	C	C	A
Camellia oleifera	C	C	C	T	T	A	C	T	C	C	A	C	T	A	T	T	T	C	A	A	T	T	A	T	A	A	A	A	T	A	A	A	G	A	A	T	T	A	A	A	A	T	T	C	A	A	C	C	A
Camellia luteoflora	C	C	C	T	T	A	C	T	C	C	A	C	T	A	T	T	T	A	A	A	T	T	A	T	A	A	A	A	T	A	A	A	G	A	A	T	T	C	A	A	A	T	T	C	A	A	C	C	A
Camellia grandibracteata	C	C	C	T	T	A	C	T	C	C	A	C	T	A	T	T	T	A	A	A	T	T	A	T	A	A	A	A	T	A	A	A	G	A	A	T	T	A	A	A	A	T	T	C	A	A	C	C	A
Camellia petelotii	C	C	C	T	T	A	C	T	C	C	A	C	T	A	T	T	T	A	A	A	T	T	A	T	A	A	A	A	T	A	A	A	G	A	A	T	T	A	A	A	A	T	T	C	A	A	C	C	A
Camellia sinensis	C	C	C	T	T	A	C	T	C	C	A	C	T	A	T	T	T	A	A	A	T	T	A	T	A	A	A	A	T	A	A	A	G	A	A	T	T	A	A	A	A	T	T	C	A	A	C	C	A
Camellia sinensis var.sinensis	C	C	C	T	T	A	C	T	C	C	A	C	T	A	T	T	T	A	A	A	T	T	A	T	A	A	A	A	T	A	A	A	G	A	A	T	T	A	A	A	A	T	T	C	A	A	C	C	A
Camellia sinensis var.dehungensis	C	C	C	T	T	A	C	T	C	C	A	C	T	A	T	T	T	A	A	A	T	T	A	T	A	A	A	A	T	A	A	A	G	A	A	T	T	A	A	A	A	T	T	C	A	A	C	C	A
Camellia sinensis cultivar Longjing	C	C	C	T	T	A	C	T	C	C	A	C	T	A	T	T	T	A	A	A	T	T	A	T	A	A	A	A	T	A	A	A	G	A	A	T	T	A	A	A	A	T	T	A	A	A	C	C	A
Camellia sinensis var.pubilimba	C	C	C	T	T	A	C	T	C	C	A	C	T	A	T	T	T	A	A	A	T	T	A	T	A	A	A	A	T	A	A	A	G	A	A	T	T	A	A	A	A	T	T	C	A	A	C	C	A
Camellia leptophylla	C	C	C	T	T	A	C	T	C	C	A	C	T	A	T	T	T	A	A	A	T	T	A	T	A	A	A	A	T	A	A	A	G	A	A	T	T	A	A	A	A	T	T	C	A	A	C	C	A
Camellia pubicosta	C	C	C	T	T	A	C	T	C	C	A	C	T	A	T	T	T	A	A	A	T	T	A	T	A	A	A	A	T	A	A	A	G	A	A	T	T	A	A	A	A	T	T	C	A	A	C	C	A
Camellia crapnelliana	C	C	C	T	T	A	C	T	C	C	A	C	T	A	T	T	T	A	A	A	T	T	A	T	A	A	A	A	T	A	A	A	G	A	A	T	T	A	A	A	A	T	T	C	A	A	C	C	A
Camellia taliensis voucher HKAS S.X.Yang3157	C	C	C	T	T	A	C	T	C	C	A	C	T	A	T	T	T	A	A	A	T	T	A	T	A	A	A	A	T	A	A	A	G	A	A	T	T	A	A	A	A	T	T	C	A	A	C	C	A
Camellia taliensis voucher HKAS S.X.Yang3158	C	C	C	T	T	A	C	T	C	C	A	C	T	A	T	T	T	A	A	A	T	T	A	T	A	A	A	A	T	A	A	A	G	A	A	T	T	A	A	A	A	T	T	C	A	A	C	C	A
Camellia reticulata	C	C	C	T	T	A	C	T	C	C	A	C	T	A	T	T	T	A	A	A	T	T	A	T	A	A	A	A	T	A	A	A	G	A	A	T	T	A	A	A	A	T	T	C	A	A	C	C	A
Camellia huana	C	C	C	T	T	A	C	T	C	C	A	C	T	A	T	T	T	A	A	A	T	T	A	T	A	A	A	A	T	A	A	A	G	A	A	T	T	A	A	A	A	T	T	C	A	A	C	C	A
Camellia impressinervis	C	C	C	T	T	A	C	T	C	C	A	C	T	A	T	T	T	A	A	A	T	T	A	T	A	A	A	A	T	A	A	A	G	A	A	T	T	A	A	A	A	T	T	C	A	A	C	C	A
Camellia cuspidata	C	C	C	T	T	A	C	T	C	C	A	C	T	A	T	T	T	A	A	A	T	T	A	T	A	A	A	A	T	A	A	A	G	A	A	T	T	A	A	A	A	T	T	C	A	A	C	C	A
Camellia yunnanensis	C	C	C	T	T	A	C	T	C	C	A	C	T	A	T	T	T	A	A	A	T	T	A	T	A	A	A	A	T	A	A	A	G	A	A	T	T	A	A	A	A	T	T	C	A	A	C	C	A
Camellia pitardii	C	C	C	T	T	A	C	T	C	C	A	C	T	A	T	T	T	A	A	A	T	T	A	T	A	A	A	A	T	A	A	A	G	A	A	T	T	A	A	A	A	T	T	C	A	A	C	C	A
Camellia danzaiensis	C	C	C	T	T	A	C	T	C	C	A	C	T	A	T	T	T	A	A	A	T	T	A	T	A	A	A	A	T	A	A	A	G	A	A	T	T	A	A	A	A	T	T	C	A	A	C	C	A
Camellia oleifera Hainan	T	T	A	A	T	A	C	A	T	A	A	C	A	A	A	A	A	G	A	C	G	A	T	A	C	T	C	A	A	T	G	A	T	G	A	A	C	C	A	A	C	C	C	A	T	A	A	A	A
Camellia oleifera	T	T	A	A	T	A	C	A	T	A	A	C	A	A	A	A	A	G	A	C	G	A	T	A	C	T	C	A	A	T	G	A	T	G	A	A	C	C	A	A	C	C	C	A	T	A	A	A	A
Camellia luteoflora	T	T	A	A	T	A	C	A	T	A	A	C	A	A	A	A	A	G	A	C	G	A	T	A	C	T	C	A	A	T	G	A	T	G	A	A	C	C	A	A	C	C	C	A	T	A	A	A	A
Camellia grandibracteata	T	T	A	A	T	A	C	A	T	A	A	C	A	A	A	A	A	G	A	C	G	A	T	A	C	T	C	A	A	T	G	A	T	G	A	A	C	C	A	A	C	C	C	A	T	A	A	A	A
Camellia petelotii	T	T	A	A	T	A	C	A	T	A	A	C	A	A	A	A	A	G	A	C	G	A	T	A	C	T	C	A	A	T	G	A	T	G	A	A	C	C	A	A	C	C	C	A	T	A	A	A	A
Camellia sinensis	T	T	A	A	T	A	C	A	T	A	A	C	A	A	A	A	A	G	A	C	G	A	T	A	C	T	C	A	A	T	G	A	T	G	A	A	C	C	A	A	C	C	C	A	T	A	A	A	A
Camellia sinensis var.sinensis	T	T	A	A	T	A	C	A	T	A	A	C	A	A	A	A	A	G	A	C	G	A	T	A	C	T	C	A	A	T	G	A	T	G	A	A	C	C	A	A	C	C	C	A	T	A	A	A	A
Camellia sinensis var.dehungensis	T	T	A	A	T	A	C	A	T	A	A	C	A	A	A	A	A	G	A	C	G	A	T	A	C	T	C	A	A	T	G	A	T	G	A	A	C	C	A	A	C	C	C	A	T	A	A	A	A
Camellia sinensis cultivar Longjing	T	T	A	A	T	A	C	A	T	A	A	C	A	A	A	A	A	G	A	C	G	A	T	A	C	T	C	A	A	T	G	A	T	G	A	A	C	C	A	A	C	C	C	A	T	A	A	A	A
Camellia sinensis var.pubilimba	T	T	A	A	T	A	C	A	T	A	A	C	A	A	A	A	A	G	A	C	G	A	T	A	C	T	C	A	A	T	G	A	T	G	A	A	C	C	A	A	C	C	C	A	T	A	A	A	A
Camellia leptophylla	T	T	A	A	T	A	C	A	T	A	A	C	A	A	A	A	A	G	A	C	G	A	T	A	C	T	C	A	A	T	G	A	T	G	A	A	C	C	A	A	C	C	C	A	T	A	A	A	A
Camellia pubicosta	T	T	A	A	T	A	C	A	T	A	A	C	A	A	A	A	A	G	A	C	G	A	T	A	C	T	C	A	A	T	G	A	T	G	A	A	C	C	A	A	C	C	C	A	T	A	A	A	A
Camellia crapnelliana	T	T	A	A	T	A	C	A	T	A	A	C	A	A	A	A	A	G	A	C	G	A	T	A	C	T	C	A	A	T	G	A	T	G	A	A	C	C	A	A	C	C	C	A	T	A	A	A	A
Camellia taliensis voucher HKAS S.X.Yang3157	T	T	A	A	T	A	C	A	T	A	A	C	A	A	A	A	A	G	A	C	G	A	T	A	C	T	C	A	A	T	G	A	T	G	A	A	C	C	A	A	C	C	C	A	T	A	A	A	A
Camellia taliensis voucher HKAS S.X.Yang3158	T	T	A	A	T	A	C	A	T	A	A	C	A	A	A	A	A	G	A	C	G	A	T	A	C	T	C	A	A	T	G	A	T	G	A	A	C	C	A	A	C	C	C	A	T	A	A	A	A
Camellia reticulata	T	T	A	A	T	A	C	A	T	A	A	C	A	A	A	A	A	G	A	C	G	A	T	A	C	T	C	A	A	T	G	A	T	G	A	A	C	C	A	A	C	C	C	A	T	A	A	A	A
Camellia huana	T	T	A	A	T	A	C	A	T	A	A	C	A	A	A	A	A	G	A	C	G	A	T	A	C	T	C	A	A	T	G	A	T	G	A	A	C	C	A	A	C	C	C	A	T	A	A	A	A
Camellia impressinervis	T	T	A	A	T	A	C	A	T	A	A	C	A	A	A	A	A	G	A	C	G	A	T	A	C	T	C	A	A	T	G	A	T	G	A	A	C	C	A	A	C	C	C	A	T	A	A	A	A
Camellia cuspidata	T	T	A	A	T	A	C	A	T	A	A	C	A	A	A	A	A	G	A	C	G	A	T	A	C	T	C	A	A	T	G	A	T	G	A	A	C	C	A	A	C	C	C	A	T	A	A	A	A
Camellia yunnanensis	T	T	A	A	T	A	C	A	T	A	A	C	A	A	A	A	A	G	A	C	G	A	T	A	C	T	C	A	A	T	G	A	T	G	A	A	C	C	A	A	C	C	C	A	T	A	A	A	A
Camellia pitardii	T	T	A	A	T	A	C	A	T	A	A	C	A	A	A	A	A	G	A	C	G	A	T	A	C	T	C	A	A	T	G	A	T	G	A	A	C	C	A	A	C	C	C	A	T	A	A	A	A
Camellia danzaiensis	T	T	A	A	T	A	C	A	T	A	A	C	A	A	A	A	A	G	A	C	G	A	T	A	C	T	C	A	A	T	G	A	T	G	A	A	C	C	A	A	C	C	C	A	T	A	A	A	A
Camellia oleifera Hainan	T	T	A	C	T	T	T	T	A	A	A	A	A	C	G	A	G	T	A	T	A	C	A	C	T	A	A	G	A	C	C	A	A	A	G	T	C
Camellia oleifera	T	T	A	C	T	T	T	T	A	A	A	A	A	C	G	A	G	T	A	T	A	C	A	C	T	A	A	G	A	C	C	A	A	A	G	T	C
Camellia luteoflora	T	T	A	C	T	T	T	T	A	A	A	A	A	C	G	A	G	T	A	T	A	C	A	C	T	A	A	G	A	C	C	A	A	A	G	T	C
Camellia grandibracteata	T	T	A	C	T	T	T	T	A	A	A	A	A	C	G	A	G	T	A	T	A	C	A	C	T	A	A	G	A	C	C	A	A	A	G	T	C
Camellia petelotii	T	T	A	C	T	T	T	T	A	A	A	A	A	C	G	A	G	T	A	T	A	C	A	C	T	A	A	G	A	C	C	A	A	A	G	T	C
Camellia sinensis	T	T	A	C	T	T	T	T	A	A	A	A	A	C	G	A	G	T	A	T	A	C	A	C	T	A	A	G	A	C	C	A	A	A	G	T	C
Camellia sinensis var.sinensis	T	T	A	C	T	T	T	T	A	A	A	A	A	C	G	A	G	T	A	T	A	C	A	C	T	A	A	G	A	C	C	A	A	A	G	T	C
Camellia sinensis var.dehungensis	T	T	A	C	T	T	T	T	A	A	A	A	A	C	G	A	G	T	A	T	A	C	A	C	T	A	A	G	A	C	C	A	A	A	G	T	C
Camellia sinensis cultivar Longjing	T	T	A	C	T	T	T	T	A	A	A	A	A	C	G	A	G	T	A	T	A	C	A	C	T	A	A	G	A	C	C	A	A	A	G	T	C
Camellia sinensis var.pubilimba	T	T	A	C	T	T	T	T	A	A	A	A	A	C	G	A	G	T	A	T	A	C	A	C	T	A	A	G	A	C	C	A	A	A	G	T	C
Camellia leptophylla	T	T	A	C	T	T	T	T	A	A	A	A	A	C	G	A	G	T	A	T	A	C	A	C	T	A	A	G	A	C	C	A	A	A	G	T	C
Camellia pubicosta	T	T	A	C	T	T	T	T	A	A	A	A	A	C	G	A	G	T	A	T	A	C	A	C	T	A	A	G	A	C	C	A	A	A	G	T	C
Camellia crapnelliana	T	T	A	C	T	T	T	T	A	A	A	A	A	C	G	A	G	T	A	T	A	C	A	C	T	A	A	G	A	C	C	A	A	A	G	T	C
Camellia taliensis voucher HKAS S.X.Yang3157	T	T	A	C	T	T	T	T	A	A	A	A	A	C	G	A	G	T	A	T	A	C	A	C	T	A	A	G	A	C	C	A	A	A	G	T	C
Camellia taliensis voucher HKAS S.X.Yang3158	T	T	A	C	T	T	T	T	A	A	A	A	A	C	G	A	G	T	A	T	A	C	A	C	T	A	A	G	A	C	C	A	A	A	G	T	C
Camellia reticulata	T	T	A	C	T	T	T	T	A	A	A	A	A	C	G	A	G	T	A	T	A	C	A	C	T	A	A	G	A	C	C	A	A	A	G	T	C
Camellia huana	T	T	A	C	T	T	T	T	A	A	A	A	A	C	G	A	G	T	A	T	A	C	A	C	T	A	A	G	A	C	C	A	A	A	G	T	C
Camellia impressinervis	T	T	A	C	T	T	T	T	A	A	A	A	A	C	G	A	G	T	A	T	A	C	A	C	T	A	A	G	A	C	C	A	A	A	G	T	C
Camellia cuspidata	T	T	A	C	T	T	T	T	A	A	A	A	A	C	G	A	G	T	A	T	A	C	A	C	T	A	A	G	A	C	C	A	A	A	G	T	C
Camellia yunnanensis	T	T	A	C	T	T	T	T	A	A	A	A	A	C	G	A	G	T	A	T	A	C	A	C	T	A	A	G	A	C	C	A	A	A	G	T	C
Camellia pitardii	T	T	A	C	T	T	T	T	A	A	A	A	A	C	G	A	G	T	A	T	A	C	A	C	T	A	A	G	A	C	C	A	A	A	G	T	C
Camellia danzaiensis	T	T	A	C	T	T	T	T	A	A	A	A	A	C	G	A	G	T	A	T	A	C	A	C	T	A	A	G	A	C	C	A	A	A	G	T	C
[truncated: 119 more columns]
